# Supplementary material for: The impact of serum uric acid on the natural history of glomerular filtration rate: a retrospective study in the general population
Source: PeerJ. 2016 Mar 29;4:e1859. doi: 10.7717/peerj.1859 (PMC4824890; doi:10.7717/peerj.1859)
Supplement: Supplemental Information 1 [file peerj-04-1859-s001.xls]

## Sheet: Sheet
ID	Sex	08age	08 drink	08 smoke	08 BMI	0 8BP	08 DBP	0 8SBP	08(BUN)	08CREA	08(UA)	08(GLU)	08(CHOL)	08(TG)	08(UPRO)	13age	13drink	13smoke	13BMI	13BP	13DBP	13SBP	13(BUN)	13(CREA)	13(UA)	13(GLU)	13(CHOL)	13(TG)	13(UPRO)	eGFR08	eGFR13	eGFRchange	SUA change
1	female	27	no	no	16.36	102/65	102	65	4.43	66.7	267	4.19	2.93	0.35	－	32	no	no	18.52	93/63	93	63	4.8	53.81	250	4.97	3.68	0.82	－	120.664	154.597	33.9336	-17
2	female	36	no	no	16.63	100/66	100	66	4.76	104.6	311	4.18	3.73	0.58	－	41	no	no	17.4	113/77	113	77	6.35	123.57	324	4.18	4.02	0.7	+-	67.7197	55.8711	-11.8486	13
3	female	23	no	no	16.73	100/66	100	66	5.68	73.7	186	4.1	3.33	0.46	－	28	no	no	18.14	99/57	99	57	4.3	83.2	280	4.98	3.6	0.86	－	111.095	96.5897	-14.5056	94
4	female	38	no	no	17.11	98/72	98	72	3.92	80.1	295	4.52	4.02	0.8	－	43	no	no	20.2	94/54	94	54	4.8	76.9	269	5.49	4.75	0.68	－	91.1373	95.5276	4.39035	-26
5	male	66	no	no	17.18	120/52	120	52	4.25	72.5	330	5.57	5	0.69	－	71	no	no	16.85	111/54	111	54	4.9	67	291	5.36	4.94	0.61	+-	123.192	134.934	11.7423	-39
6	female	47	no	no	17.19	100/64	100	64	5.48	64.6	300	4.41	3.85	0.72	－	52	no	no	17.58	100/63	100	63	5.02	64.47	290	4.14	4.43	0.71	－	111.877	112.137	0.260375	-10
7	male	53	no	yes	17.3	99/63	99	63	7.17	94.4	575	4.78	4.95	0.7	－	58							6.69	95.69	415	5.24	4.79	0.64	－	94.9805	93.5044	-1.47608	-160
8	female	27	no	no	17.31	132/81	132	81	3.15	82.1	299	5.16	4.56	0.96	－	32	no	no	19.2	104/62	104	62	1.99	74.6	270	5.14	4.34	0.82	－	94.9435	106.042	11.0982	-29
9	female	34	no	no	17.42	111/57	111	57	4.55	68.9	217	4.48	4.43	0.47	－	39	no	no	19.92	101/53	101	53	3.27	71.64	258	4.69	4.66	0.46	－	110.915	106.034	-4.88084	41
10	male	45	yes	yes	17.47	123/74	123	74	3.12	94.4	309	5.44	6.66	1.68	0.30 1+	50							5.65	92.94	354	3.7	5.47	1.89	－	98.1884	99.9706	1.78213	45
11	female	28	no	no	17.47	100/73	100	73	4.81	66.4	289	4.84	3.34	0.25	－	33	no	no	18.59	103/71	103	71	4.5	62.7	283	5.26	3.85	0.43	－	120.401	128.637	8.23581	-6
12	female	29	no	no	17.47	85/54	85	54	8.09	80.4	264	4.19	3.83	0.64	－	34	no	no	18.37	92/52	92	52	3.16	76.41	192	4.96	3.9	1.01	－	95.8632	101.663	5.7996	-72
13	male	37	no	no	17.51	94/55	94	55	3.96	74.7	251	4.58	4.27	0.76	－	42	no	no	17.86	95/61	95	61	3.65	71.29	288	4.51	4.71	1.04	－	133.852	141.267	7.41533	37
14	female	30	no	no	17.58	106/73	106	73	3.64	69.5	248	5.16	4.63	0.64	0.30 1+	35							4.68	65.24	330	5.8	5.93	1.04	－	112.636	121.166	8.5294	82
15	female	39	no	no	17.67	108/72	108	72	4.49	70.2	177	5.36	4.75	0.42	－	44	no	no	18.8	107/72	107	72	3.84	75.92	221	5.57	5.58	0.56	－	105.566	96.4422	-9.12406	44
16	female	34	no	no	17.78	119/68	119	68	4.14	52.5	240	4.38	4.52	0.83	－	39	no	no	18.82	122/73	122	73	3.94	45.88	227	4.47	4.44	0.71	－	151.785	177.329	25.5439	-13
17	female	38	no	no	17.86	94/63	94	63	4.03	70.3	247	4.19	4.45	0.37	－	42	no	no	18.69	96/64	96	64	4.06	63.91	268	4.02	4.46	0.48	－	105.95	118.266	12.3163	21
18	male	42	yes	yes	17.9	124/87	124	87	4.12	75.9	238	5.68	4.48	0.69	－	47	yes	yes	17.99	115/83	115	83	6.41	77.45	311	6.72	6.09	1.58	－	128.074	125.121	-2.95328	73
19	female	26	no	no	17.91	112/66	112	66	3.19	61.5	221	4.37	4.28	0.51	－	31	no	no	18.82	100/58	100	58	4.8	68.1	327	5.04	4.92	0.69	－	133.531	118.711	-14.8197	106
20	female	34	no	no	17.99	81/42	81	42	6.86	78.6	393	4.46	4.49	0.61	－	39	no	no	17.3	89/47	89	47	4.42	83.31	276	4.39	5.12	0.67	－	95.2744	89.086	-6.18842	-117
21	female	46	no	no	18	105/57	105	57	3.73	72.4	175	5.42	5.03	0.65	－	51	no	no	18	106/59	106	59	2.4	56.03	192	5.33	5.31	0.79	－	98.5158	132.424	33.9082	17
22	female	31	no	no	18.03	125/69	125	69	4.8	76.4	323	3.99	5.05	0.6	－	36	no	no	18.03	102/66	102	66	4.65	66.22	261	4.68	4.5	0.8	－	100.311	118.309	17.9977	-62
23	female	37	no	no	18.13	101/67	101	67	4.4	67.6	370	4.27	3.64	0.76	－	42	no	no	19.53	108/69	108	69	5.39	73.55	414	4.24	4.48	0.74	－	111.45	101.112	-10.3381	44
24	female	30	no	no	18.14	89/57	89	57	4.12	68.8	203	4.88	4.24	0.41	－	35	no	no	20.32	95/57	95	57	3.12	65.58	238	4.39	4.15	0.5	－	113.96	120.441	6.48124	35
25	female	32	no	no	18.14	95/55	95	55	3.3	65.6	270	4.18	3.93	0.75	－	37							3.45	67	243	4.57	4	0.65	－	118.832	115.971	-2.8608	-27
26	female	56	no	no	18.22	117/61	117	61	6.69	78.1	360	5.27	6.42	0.95	－	61	no	no	17.85	127/66	127	66	3.75	71.44	241	6.04	6.4	1.1	－	86.7327	96.1288	9.39614	-119
27	female	57	no	no	18.22	114/74	114	74	3.9	71.9	280	4.37	3.44	1.28	－	62	no	no	19.68	131/61	131	61	4.25	63.83	306	4.65	3.51	0.81	－	95.0772	109.079	14.0022	26
28	female	55	no	no	18.29	110/60	110	60	4.14	62	216	4.65	6.8	1.11	－	60	no	no	19.71	128/58	128	58	3.74	68.7	287	5.02	5.55	1.11	－	113.624	100.935	-12.689	71
29	female	38	no	no	18.29	92/56	92	56	4.02	55.7	193	4.99	4.57	0.76	－	43	no	no	19.1	93/51	93	51	2.82	56.2	217	5.16	5.4	1.03	－	138.603	137.18	-1.42204	24
30	female	28	no	no	18.29	101/53	101	53	5.53	77.6	211	4.11	3.67	0.43	－	33	no	no	18.82	91/54	91	54	6	94.7	207	5.12	3.55	0.93	+-	100.58	79.9288	-20.651	-4
31	female	27	no	no	18.29	108/67	108	67	3.54	67.3	263	3.9	4.44	0.41	－	32	no	no	22.38	110/67	110	67	4.77	73.88	317	4.31	5.24	0.66	+-	119.423	107.235	-12.1878	54
32	female	52	no	no	18.31	122/66	122	66	3.61	45	395	5.3	3.75	1.13	－	57	no	no	19.56	140/67	140	67	4.07	53.2	298	4.44	5.08	1.01	－	166.352	137.13	-29.2218	-97
33	female	45	no	no	18.36	101/62	101	62	3.43	78.9	223	4.42	6.19	0.73	－	50	no	no	17.97	108/64	108	64	3.39	75.29	266	4.93	6.66	0.95	－	89.6097	94.5861	4.97634	43
34	male	52	yes	yes	18.38	107/70	107	70	5.95	73.9	253	5.64	4.8	0.76	－	57	yes	yes	21.05	117/82	117	82	4.54	75.93	345	5.35	5.24	0.98	－	126.478	122.584	-3.89406	92
35	male	35	yes	yes	18.42	99/61	99	61	4.88	79.5	109	5.03	5.1	0.66	－	40	no	yes	27.77	109/62	109	62	3.8	95.4	401	5.22	4.29	1.41	－	125.983	102.079	-23.9038	292
36	female	24	no	no	18.43	106/56	106	56	3.72	70.2	231	4.66	5.12	0.36	－	29	no	no	18.52	106/64	106	64	2.8	74.7	230	5.93	5.14	0.61	－	116.501	108.44	-8.06067	-1
37	female	27	no	no	18.43	102/60	102	60	3.61	77	212	3.82	5.14	0.49	－	32	no	no	18.08	107/64	107	64	4.8	58.2	296	4.58	4.94	1.2	－	102.237	141.22	38.9832	84
38	male	66	no	no	18.47	106/66	106	66	5.59	85.7	292	5.35	5.9	0.4	－	71	no	no	20.07	120/75	120	75	4.81	97.77	342	5.26	4.84	0.41	－	101.567	87.24	-14.3271	50
39	female	51	no	no	18.49	142/74	142	74	4.88	64.2	262	5.11	4.04	1.78	－	56	no	no	22.83	172/82	172	82	4.42	70.42	292	6.01	4.66	2.03	－	110.829	99.6107	-11.2179	30
40	male	26	no	no	18.51	138/75	138	75	4.38	80	229	5.2	4.25	0.73	－	31	yes	no	18.94	109/70	109	70	3.82	83.77	301	4.54	4.5	0.66	－	132.854	125.979	-6.87553	72
41	male	47	yes	yes	18.52	108/65	108	65	8.87	90.5	278	4.75	5.76	0.7	－	52	yes	yes	18.94	108/73	108	73	8.9	80.88	272	5.4	5.63	0.8	－	102.181	116.331	14.1496	-6
42	female	55	no	no	18.52	87/53	87	53	5	76.8	214	4.45	7.01	0.93	－	60	no	no	16.59	99/53	99	53	5.72	76.73	186	4.52	7.43	1.05	－	88.7531	88.8466	0.0934443	-28
43	male	48	no	yes	18.52	138/84	138	84	4.89	81.3	296	4.02	4.41	1.16	－	53	no	yes		125/73	125	73	6.6	79.3	336	12.7	8.93	5.68	－	115.145	118.502	3.35771	40
44	female	39	no	no	18.59	95/55	95	55	4.34	72.3	289	4.93	4.36	0.62	－	44	no	no	16.65	96/59	96	59	5.3	76.6	274	5.65	4.79	0.79	+-	102.036	95.4548	-6.58091	-15
45	female	39	no	no	18.59	106/67	106	67	3	70.3	197	5.13	4.38	0.77	－	44	no	no	19.81	96/53	96	53	3.91	75.55	258	5.43	4.23	0.62	－	105.393	96.9874	-8.40552	61
46	female	24	no	no	18.61	109/61	109	61	4.96	74.4	281	4.51	4.13	0.93	0.30 1+	29	no	no	19.38	107/60	107	60	3.48	72.42	316	4.56	3.68	0.87	－	108.945	112.389	3.44449	35
47	male	31	yes	yes	18.62	124/68	124	68	7.15	82.7	349	4.88	4.14	0.9	－	36							4.8	85.4	381	4.68	4.94	1.05	－	123.376	118.886	-4.49031	32
48	female	34	no	no	18.65	111/69	111	69	4.53	79.2	280	4.95	4.3	0.58	－	39	no	no	20.08	105/58	105	58	4.5	78.4	266	5.54	4.73	0.95	－	94.442	95.5549	1.11297	-14
49	female	28	no	no	18.66	103/62	103	62	4.13	72.8	167	4.67	3.96	0.82	－	33	no	no	17.53	92/57	92	57	3.5	64.3	264	5.22	3.97	0.98	－	108.271	124.95	16.679	97
50	female	33	no	no	18.67	99/55	99	55	4.9	73	271	4.18	3.93	0.47	－	38	no	no	20.31	91/49	91	49	3.49	72.3	235	4.58	5.09	0.76	－	104.388	105.555	1.16718	-36
51	male	55	no	no	18.71	98/56	98	56	4.85	71.3	261	4.26	3.46	0.8	－	60	no	no	17.96	93/53	93	53	4.6	76.1	369	5.09	4.04	1.45	－	130.323	120.884	-9.4391	108
52	female	36	no	no	18.71	103/68	103	68	5.05	77.7	237	4.53	3.74	0.55	－	41	no	no	17.76	115/63	115	63	3.74	74.11	250	4.58	4.42	0.89	－	95.4353	100.79	5.35461	13
53	female	39	no	no	18.73	97/63	97	63	3.85	72.3	266	4.77	4.39	0.55	－	44	no	no	19.81	95/59	95	59	4.4	78.8	181	5.12	4.19	0.52	－	102.036	92.3861	-9.64964	-85
54	male	50	yes	yes	18.78	122/76	122	76	4.2	73.2	269	5.01	5.91	1.24	－	55	no	yes		150/91	150	91	4.64	92.06	385	8.24	4.58	1.37	1+	128.897	98.9353	-29.9619	116
55	male	25	no	no	18.78	106/65	106	65	5.76	64.1	197	4.81	4.09	0.7	－	33	no	no	18.31	97/56	97	56	5.8	86.7	263	5.28	4.84	0.64	－	172.936	122.046	-50.8893	66
56	female	35	no	no	18.81	95/60	95	60	3.93	60.6	217	4.69	5.28	0.57	－	40	no	no	18.59	101/51	101	51	4.8	55.01	273	4.79	5.44	0.69	－	127.869	142.978	15.1089	56
57	female	46	no	no	18.82	105/59	105	59	3.89	78.2	246	4.97	5.25	0.62	0.30 1+	51	no	no	19.96	104/64	104	64	5.09	88.64	359	4.5	5.46	0.67	+-	90.133	77.9973	-12.1357	113
58	female	41	no	no	18.82	94/61	94	61	5.21	78.6	221	4.89	4.51	0.41	－	46	no	no	20.31	94/65	94	65	4.57	78	271	4.86	5.27	0.44	－	91.7215	92.5362	0.814686	50
59	female	43	no	no	18.82	94/60	94	60	2.81	70	217	4.71	6.23	0.64	－	48	no	no	19.92	98/58	98	58	3.45	66.98	251	4.49	5.57	0.77	－	103.836	109.257	5.42127	34
60	male	29	no	no	18.83	107/60	107	60	5.29	93.7	312	5.25	4.95	0.97	－	34	no	no	19.05	100/57	100	57	5.86	101.84	347	5.05	5.47	0.9	－	108.274	98.3503	-9.92416	35
61	male	34	no	no	18.83	106/70	106	70	6.12	83.7	359	4.47	4.22	0.5	－	39	no	yes	20.15	109/68	109	68	5.1	70.33	426	5.11	4.22	1.22	－	119.417	145.979	26.5621	67
62	female	40	no	no	18.87	96/51	96	51	5.09	72.9	266	4.21	4.45	0.38	－	45							5.68	73.09	285	4.59	4.29	0.9	+-	100.549	100.248	-0.301573	19
63	female	56	no	no	18.87	111/71	111	71	4.39	64.7	223	4.28	5.88	0.67	－	61	no	no	23.5	166/82	166	82	5.9	68.2	212	5.89	4.57	1.12	－	107.775	101.418	-6.35715	-11
64	female	44	no	no	18.9	109/64	109	64	3.08	56.3	232	4.28	4.32	0.53	－	49							2.63	56.57	211	4.74	5.06	0.8	－	132.885	132.154	-0.731644	-21
65	female	37	no	no	18.9	101/61	101	61	4.84	64.7	134	4.71	5.12	1.4	－	42	no	no	20.7	109/66	109	66	4.59	62.31	177	5.36	5.45	0.71	－	117.235	122.439	5.20438	43
66	female	41	no	no	18.9	115/69	115	69	4.31	72.3	187	4.82	4.27	0.4	－	46	no	no	17.97	123/68	123	68	4.5	61.01	218	4.8	4.36	0.46	－	101.005	122.867	21.8621	31
67	female	32	no	no	18.9	95/61	95	61	4.27	68.7	262	4.18	4.2	0.89	－	37	no	no	20.81	97/64	97	64	3.4	69.79	287	4.88	4.78	0.77	－	112.665	110.637	-2.02817	25
68	female	38	no	no	18.93	96/58	96	58	3.2	81.9	219	5.04	5.56	0.78	－	43	no	no	18.59	104/61	104	61	3.6	62.01	222	5.56	5.4	0.72	－	88.8297	122.458	33.6283	3
69	female	34	no	no	18.94	101/65	101	65	5.55	75.3	519	5.22	6.44	1.36	－	39	no	no	19.37	89/59	89	59	3.07	77.98	262	4.82	4.35	0.69	－	100.109	96.1491	-3.95975	-257
70	male	27	no	no	18.94	110/66	110	66	6.24	97.8	353	4.66	4.87	0.59	－	32	no	no	22.72	111/72	111	72	5.96	123.68	481	4.85	5.7	0.67	－	104.559	79.7443	-24.8149	128
71	female	77	no	no	18.97	133/52	133	52	4.83	84.4	328	5.21	5.44	1.33	－	82	no	no	19.47	122/80	122	80	4.96	82.2	326	4.53	5.66	0.89	－	74.3408	76.6416	2.30076	-2
72	female	47	no	no	18.99	112/69	112	69	4.28	78.4	221	4.89	6.3	1.05	－	52	no	no	22.04	104/57	104	57	3.4	81.2	261	6.32	3.84	1.23	－	89.4762	85.9252	-3.55099	40
73	female	27	no	no	19	142/77	142	77	3.51	69.2	234	4.84	5.22	1.37	－	32	no	no	23.44	94/56	94	56	5.5	76.8	267	4.46	4.16	0.8	－	115.647	102.544	-13.1031	33
74	male	33	no	no	19.02	123/69	123	69	5.42	82.3	218	5.34	5.34	0.58	－	39	no	no		119/78	119	78	6.1	92.6	395	8.36	6.35	5.59	－	122.504	106.918	-15.5856	177
75	female	33	no	no	19.03	108/58	108	58	5.22	75.9	285	4.67	3.92	0.64	－	38	no	no	23.18	115/69	115	69	4.5	71.6	354	4.8	6.32	1.79	－	99.7991	106.747	6.94798	69
76	male	33	no	no	19.03	95/64	95	64	3.06	75.6	357	5.22	4.36	1.31	－	38	no	no	21.8	120/71	120	71	4	79.9	356	5.49	4.23	1	－	135.116	126.76	-8.3561	-1
77	female	34	no	no	19.05	93/55	93	55	5.14	79.1	206	3.99	3.85	0.5		39	no	no	20.07	93/55	93	55	4.57	76.2	200	4.74	4.02	0.67	－	94.5798	98.7456	4.16586	-6
78	female	38	no	no	19.05	99/69	99	69	4.05	71.1	240		4.77	1.42	－	43	no	no	18.07	111/67	111	67	4.34	63.8	239	4.75	4.74	1.21	－	104.576	118.502	13.9262	-1
79	female	45	no	no	19.05	84/53	84	53	5.04	70.5	201	4.71	4.63	0.57	－	50	no	no	20.06	90/53	90	53	5.6	56.44	215	5.3	4.86	0.58	－	102.04	131.902	29.8614	14
80	male	51	no	no	19.05	117/83	117	83	3.46	91.1	324	4.75	5.89	0.58	－	56	no	no	20.28	123/87	123	87	3.22	94.13	310	5.16	5.42	0.58	－	99.7377	96.042	-3.69566	-14
81	female	35	no	no	19.05	102/63	102	63	3.51	60.1	178	5.03	4.9	0.55	－	40							4.08	55.47	197	4.83	6.92	0.99	－	129.097	141.61	12.5131	19
82	female	44	no	no	19.07	125/87	125	87	4.22	70.1	338	4.91	4.79	0.85	－	49	no	no	19.23	118/83	118	83	4.78	66.85	328	4.84	4.67	1.34	－	103.182	108.992	5.81023	-10
83	female	34	no	no	19.14	108/64	108	64	3.03	68	223	4.73	4.04	0.3	－	39	no	no	19.53	103/76	103	76	2.9	55.31	223	4.58	4.56	0.56		112.61	142.922	30.3114	0
84	male	59	yes	yes	19.15	127/74	127	74	3.11	79.4	263	5.4	5.93	0.72		64	no	yes		160/110	160	110	6.18	106.67	594	6.75	5.94	1.31	1+	113.476	80.7117	-32.7644	331
85	male	83	no	no	19.16	139/58	139	58	6.77	111.4	384	4.69	4.89	1.22	－	88	no	no	21.55	141/55	141	55	5.97	126.75	529	4.78	4.2	1.71	－	71.6311	61.7171	-9.91405	145
86	female	77	no	no	19.2	162/71	162	71	5.33	67.5	235	4.77	6.67	1.63	－	82	no	no	19.53	168/80	168	80	5.62	88.18	293	4.8	6.71	1.12	－	96.2077	70.6756	-25.5321	58
87	female	34	no	no	19.23	95/64	95	64	5.47	75.8	300	4.45	5.55	0.48	－	39	no	no	19.57	92/55	92	55	5	83.4	325	5.2	5.3	0.49	－	99.3472	88.975	-10.3721	25
88	male	35	no	yes	19.25	93/51	93	51	3.73	86	363	4.43	4.98	1.98	－	40	no	yes	21.71	88/54	88	54	4.64	98.65	467	4.98	5.15	3.42	－	115.06	98.2079	-16.8518	104
89	female	32	no	no	19.27	94/67	94	67	2.38	68.8	151	6.71	4.23	0.58	－	37	no	no	19.38	107/63	107	63	3.4	56.44	156	7.27	4.1	0.62	－	112.476	141.354	28.8773	5
90	male	26	no	no	19.27	122/77	122	77	5.89	98.4	280	5.12	4.42	0.39	－	31	no	no	20.98	96/58	96	58	5.1	102.97	372	5.23	5.13	1.01	－	104.622	99.2824	-5.33986	92
91	male	31	no	no	19.3	128/72	128	72	5.86	65.6	188	4.95	3.29	0.49	－	36	yes	no	22.53	111/65	111	65	4.4	94.19	427	5.08	5.74	2.76	－	161.186	106.177	-55.0083	239
92	female	39	no	no	19.33	99/55	99	55	3.51	66.1	210	4.83	4.4	0.79	－	44	no	no	18.82	107/69	107	69	3.91	77.8	286	5.15	5.9	0.75	－	113.158	93.7578	-19.4002	76
93	male	37	no	no	19.33	114/62	114	62	5.78	103.5	317	4.73	5.22	1.14	－	42				100/60	100	60	5.8	107	364	5.08	5.73	1.17	+-	91.8743	88.4151	-3.45922	47
94	female	35	no	no	19.36	120/71	120	71	3.52	59.7	212	4.61	3.38	0.59	－	40	no	no	19.47	111/67	111	67	4.61	63.53	252	5.26	4.39	0.51	－	130.096	121.088	-9.00811	40
95	female	32	no	no	19.36	110/67	110	67	3.43	61.5	211	4.16	5.29	0.51	－	37							4.21	65.94	226	4.71	6.01	0.82	－	128.02	118.125	-9.89497	15
96	female	34	no	no	19.36	90/61	90	61	4.37	69.5	233	4.02	6.53	1.19	－	39	no	no	22.86	99/63	99	63	3.61	64.97	210	4.5	6.09	0.79	－	109.81	118.692	8.8821	-23
97	female	26	no	no	19.36	117/75	117	75	3.03	79.4	208	4.84	5.31	1.02		31	no	no	19.49	78/43	78	43	4.25	70.5	238	4.6	3.97	0.73	－	99.4378	114.06	14.6224	30
98	male	35	no	no	19.37	109/60	109	60	3.54	83.2	302	4.94	4.61	0.82	－	40							3.49	85.15	306	5.26	5.24	0.92	－	119.54	116.386	-3.15353	4
99	female	73	no	no	19.37	115/67	115	67	3.61	60.6	190	5.24	5.71	0.97	－	78	no	no	23.46	112/62	112	62	3.97	62.89	202	4.76	4.71	0.79	－	110.143	105.528	-4.61513	12
100	male	32	no	no	19.37	117/70	117	70	5.14	88.6	284	4.76	5.99	1.94	－	37							6.19	83.8	319	4.65	5.54	2.05	－	113.213	120.729	7.51589	35
101	female	37	no	no	19.38	116/73	116	73	5.19	73.3	230	4.41	4.26	0.6	－	42	no	no	20.57	100/63	100	63	4.6	72.4	266	4.96	3.51	0.32	－	101.51	102.968	1.45758	36
102	male	36	no	no	19.38	91/52	91	52	5.7	90.3	443	4.45	3.65	0.8	－	41	no	no	22.65	98/55	98	55	3.12	100.72	522	4.47	3.68	0.89	+-	108.14	95.3356	-12.8046	79
103	female	44	no	no	19.38	111/63	111	63	5.33	64.7	220	4.08	4.21	0.41	－	49	no	no	22.04	113/60	113	60	3.8	60.38	254	4.94	4.6	0.47	－	113.183	122.578	9.39541	34
104	female	54	no	no	19.4	155/91	155	91	4.42	73.7	303	5.07	6.44	0.77	－	59	no	no	19.31	147/68	147	68	4.55	79.14	335	4.77	6.04	0.82	－	93.4223	86.0516	-7.37069	32
105	female	32	no	no	19.43	99/66	99	66	3.31	64.8	253	4.65	4.38	0.91	－	37	no	no	19.81	103/62	103	62	4.46	63.25	287	4.5	4.51	0.56	－	120.526	123.941	3.41485	34
106	female	25	no	no	19.43	90/59	90	59	4.32	75.3	265	4.35	4.37	0.76	－	30	no	no	23.53	94/56	94	56	4.54	76.24	349	3.92	4.49	0.5	－	106.557	105.042	-1.51467	84
107	female	50	no	no	19.44	95/52	95	52	3.55	80.7	214	4.59	3.07	0.78	－	55	no	no	23.05	104/65	104	65	4.8	90	316	5.29	5.05	1.8	－	85.4597	75.3524	-10.1072	102
108	female	37	no	no	19.47	103/68	103	68	5.67	62.6	253	4.84	5.39	0.86	－	42	no	no	20.08	120/71	120	71	6.5	58.89	300	5.19	6.18	1.02	－	121.785	130.681	8.89602	47
109	female	37	no	no	19.47	110/70	110	70	2.7	63.8	202	4.24	2.94	0.79	－	42	no	no	19.1	119/80	119	80	2.76	62.63	237	5.07	3.6	1.01	－	119.145	121.717	2.57221	35
110	female	55	no	no	19.49	106/59	106	59	5.7	76.6	255	4.74	6.67	0.61	－	60	no	no	21.05	103/53	103	53	5.36	82.48	321	4.21	7.01	0.59	－	89.0206	81.738	-7.28257	66
111	female	35	no	no	19.49	102/55	102	55	5.17	70.4	260	5.01	4.68	0.65	－	40	no	no	21.71	98/57	98	57	5.1	70.48	350	5.18	4.29	1.15	－	107.557	107.416	-0.140874	90
112	female	31	no	no	19.49	105/62	105	62	6.14	82.1	217	4.46	3.93	0.64	－	36	no	no	22.68	113/68	113	68	4.7	90.4	272	5.2	4.78	0.49	－	92.3178	82.6075	-9.71038	55
113	male	56	no	no	19.49	104/57	104	57	3.7	69.9	166	4.71	4.43	0.47	－	61	no	no		117/69	117	69	4.6	105.4	321	6.44	4.12	1.44	－	132.853	82.7066	-50.1464	155
114	female	27	no	no	19.49	107/51	107	51	2.83	65.3	188	4.44	3.49	0.82	－	32	no	no	21.11	101/60	101	60	3.9	75	233	5.65	4.41	1.36	－	123.654	105.389	-18.2645	45
115	female	38	no	no	19.53	108/64	108	64	4.73	64.7	200		5.62	0.77	－	43							3.73	57.53	198	4.43	5.69	1.14	－	116.602	133.527	16.9257	-2
116	male	45	yes	no	19.54	153/75	153	75	4.4	79.8	395	4.46	3.99	0.68	－	50	no	no	23.67	115/69	115	69	5.76	89.16	373	4.9	5.48	0.93	－	119.197	104.877	-14.32	-22
117	female	38	no	no	19.57	109/73	109	73	4.05	70.2	267	4.67	5.31	0.65	－	43	no	no	21.56	120/83	120	83	4.26	78.82	305	5.47	5.76	0.81	－	106.124	92.8474	-13.277	38
118	male	41	no	no	19.59	110/73	110	73	5.1	84.9	264	5.13	4.93	0.55	－	46	no	no	18.94	111/66	111	66	4.86	97.72	311	4.88	4.82	0.52	－	113.09	96.1489	-16.9415	47
119	male	47	no	yes	19.59	98/52	98	52	3.32	87.9	257	5.03	4.14	0.71	－	52	no	yes	19.82	110/62	110	62	4.3	72.67	350	5.1	4.77	1.58	+-	105.677	131.626	25.9485	93
120	male	45	yes	no	19.59	130/85	130	85	6.01	86.7	387	5.38	5.65	1.9	－	50							5.34	92.28	421	5.42	5.81	1.72	－	108.319	100.796	-7.5227	34
121	female	33	no	no	19.6	106/59	106	59	4.08	67.9	255	4.57	4	0.46	－	38	no	no	21.45	111/64	111	64	2.8	59.22	214	5.08	3.9	0.5	－	113.488	132.892	19.404	-41
122	female	28	no	no	19.6	119/75	119	75	3.82	73.4	256	4.37	4.09	0.64	－	33	no	no	20.08	123/80	123	80	4.9	78.9	211	4.43	4.58	0.94	－	107.25	98.6698	-8.58034	-45
123	male	74	no	no	19.68	113/69	113	69	3.47	71.9	227	4.1	3.81	0.73		79	no	no	26.42	164/73	164	73	4.3	98.7	449	5.7	4.75	2.31	+-	121.524	84.311	-37.2127	222
124	female	34	no	no	19.68	101/65	101	65	3.53	69.6	270	4.4	4.08	0.51	－	39	no	no	25	104/70	104	70	4.4	75.4	250	5.45	5.52	0.74	+-	109.628	99.9556	-9.67268	-20
125	female	29	no	no	19.68	102/68	102	68	4.85	72.3	612	4.18	5.94	0.69	－	34	no	no	19.14	107/63	107	63	3.65	66.8	320	4.59	5.02	0.58	－	108.361	118.72	10.3597	-292
126	male	79	no	no	19.69	134/70	134	70	3.02	74.6	303	5.51	5.74	0.76	－	79	no	no	19.69	134/70	134	70	3.02	74.6	303	5.51	5.74	0.76	－	114.927	114.927	0	0
127	male	42	no	yes	19.69	98/55	98	55	6.44	82.3	286	4.63	5.48	1.16	－	47	no	yes	20.02	98/58	98	58	5.09	79.6	302	4.54	6.95	1.33	－	116.651	121.229	4.57792	16
128	male	36	no	no	19.71	123/70	123	70	5.44	93.6	340	5.23	4.7	1.62	－	41	no	no	23.15	116/71	116	71	5.93	107.08	492	5.63	5.72	1.57	+-	103.752	88.8316	-14.9209	152
129	female	39	no	no	19.71	103/71	103	71	4.97	66.3	214	5.05	5.07	0.44		44	no	no	21.22	109/61	109	61	3.81	61.89	238	4.9	5.37	0.89	－	112.764	122.087	9.32235	24
130	male	36	no	no	19.71	114/75	114	75	5.59	83.5	325	4.46	5.23	0.78	－	41	no	no	22.74	117/76	117	76	5.5	70.82	302	5.37	6.13	1.01	－	118.365	143.143	24.7779	-23
131	male		yes	no	19.71	107/70	107	70	5.09	92.9	363	5.05	5.02	1.1	－	43	yes	no	26.81	112/66	112	66	5.89	94.12	500	4.94	5.79	0.95	－				137
132	female	64	no	no	19.71	123/69	123	69	3.54	83.3	388	4.46	4.48	1.13	－	69	no	no	24.54	129/63	129	63	4.1	71.6	251	5.51	4.31	0.66	－	78.3619	93.3168	14.9549	-137
133	female	46	yes	no	19.71	96/65	96	65	5.17	73.3	306	4.2	4.13	0.47	－	51	no	no	21.8	87/56	87	56	5.19	86.52	370	4.39	4.38	1.12	－	97.1212	80.2069	-16.9143	64
134	female	34	no	no	19.71	141/98	141	98	4.1	80.7	269	4.51	4.8	0.54	－	39	no	no	19.03	101/64	101	64	7.9	90.2	288	5	4.97	0.56	－	92.4191	81.2803	-11.1388	19
135	female	40	no	no	19.72	109/63	109	63	4.81	67.5	242	4.18	4.03	0.29	－	45	no	no	20.44	104/63	104	63	3.59	63.01	240	4.68	4.09	0.56	－	109.888	118.973	9.08495	-2
136	female	28	no	no	19.72	113/66	113	66	3.77	64.2	260	4.34	6	0.71	－	33	no	no	19.6	94/54	94	54	3.64	62.14	271	4.54	4.8	0.69	－	125.174	129.975	4.80081	11
137	female	51	no	no	19.72	100/64	100	64	5.7	66.9	244	4.94	4.45	0.4	－	56	no	no	20.32	110/66	110	66	4.2	70.5	215	5.3	6.1	0.67	－	105.683	99.4803	-6.20281	-29
138	female	38	no	no	19.72	97/52	97	52	5.11	70.2	231	4.83	5.7	1.5	－	43	no	no		80/47	80	47	4.17	73.13	278	4.35	4.83	2.39	－	106.124	101.233	-4.89143	47
139	female	33	no	no	19.72	99/65	99	65	3.88	70.2	265	5.41	5.49	0.65	－	38	no	no	20.07	98/57	98	57	3	71.3	245	5.23	5.7	0.72	－	109.208	107.266	-1.94197	-20
140	female	29	no	no	19.72	103/64	103	64	3.55	70.4	194	4.8	4.76	0.57	－	34	no	no	20.2	93/57	93	57	3.88	60.78	188	4.56	4.85	0.8	－	111.743	132.391	20.6482	-6
141	female	29	no	no	19.72	108/65	108	65	3.99	66.9	199	4.66	4.88	0.78	－	34	no	no	21.41	105/69	105	69	3.32	70.87	264	4.98	5.99	1.08	－	118.516	110.888	-7.62784	65
142	male	28	yes	yes	19.79	116/65	116	65	6.46	84.8	249	5.14	4.43	0.52	－	33	no	yes	19.79	105/65	105	65	6.12	77.54	243	4.95	4.65	0.51	+-	122.36	135.673	13.3136	-6
143	male	24	no	no	19.79	116/66	116	66	5.87	101.8	352	4.86	3.08	0.65	－	29	yes	no	24.52	121/68	121	68	4.25	122.49	512	5.58	3.56	1.68	－	102.248	82.5903	-19.658	160
144	male	39	no	no	19.81	105/72	105	72	6.22	91.3	288	4.37	4.98	1.01	－	44	no	no	21.19	99/64	99	64	7.6	101.22	402	4.63	5.04	1.73	－	105.054	93.2646	-11.789	114
145	male	52	no	no	19.81	91/53	91	53	5.21	75	218	4.14	4.04	0.69	－	57	no	no	26.73	125/68	125	68	5.3	89.7	363	5.92	4.57	1.9	－	124.34	101.137	-23.2032	145
146	female	41	no	no	19.81	81/60	81	60	3.67	62.2	246	4.74	4.78	0.66	－	46	no	no	19.23	86/52	86	52	3.3	65.2	306	5.23	5.11	1.06	－	120.159	113.801	-6.3573	60
147	male	27	no	yes	19.82	97/64	97	64	4.47	84.4	257	4.73	5.04	1.19	－	32	no	yes	18.29	101/66	101	66	4.55	71.76	252	5.07	3.65	0.99	+-	123.941	149.46	25.5193	-5
148	male	25	no	no	19.82	117/72	117	72	4.49	83.7	285	5.28	4.22	1.32	－	30	no	no	21.55	114/74	114	74	5.4	93.9	340	5.85	6.44	1.43	－	127.108	111.312	-15.796	55
149	female	29	no	no	19.82	116/69	116	69	3.33	72.5	176	5.7	3.97	1.08	－	34	no	no	21.72	104//73	104	/73	4.2	78.1	221	6.35	5.95	1.21	+-	108.016	99.1284	-8.88741	45
150	female	47	no	no	19.84	98/58	98	58	3.44	68.7	234	5.24	4.77	0.65	－	52	no	no	20.62	98/56	98	56	4.75	65.57	252	4.64	5.87	1.24	－	104.208	109.969	5.76126	18
151	male	35	no	no	19.84	132/84	132	84	5.56	85.1	259		4.9	1	－	40	no	no	21.45	126/77	126	77	4.22	80.83	273	4.76	4.42	1.25	－	116.465	123.593	7.12843	14
152	female	41	no	no	19.84	111/68	111	68	2.89	80.7	229	4.73	5.55	0.67	－	46	no	no	21.26	128/85	128	85	2.33	69.63	212	5.08	5.11	1.12	－	88.9727	105.488	16.515	-17
153	female	55	no	no	19.92	114/68	114	68	3.79	72.1	288	4.52	5.6	0.63	－	60	no	no	20.45	107/59	107	59	3.89	77.74	343	4.68	6.73	0.73	－	95.4626	87.5158	-7.94674	55
154	female	33	no	no	19.92	112/73	112	73	3.4	64.4	252	4.62	4.75	0.49	－	38	no	no	22.31	98/60	98	60	3.11	65.29	322	4.54	4.77	0.68	－	120.634	118.739	-1.89567	70
155	female	32	no	no	19.92	100/64	100	64	4.63	66	390	4.83	5.05	0.78		37	no	no	20.31	95/53	95	53	4.6	81.7	241	5.09	5.15	0.45	－	118.001	92.2432	-25.7576	-149
156	male	64	no	no	19.92	115/67	115	67	3.97	83.2	242	5.09	5.92	0.81	－	69	no	no	21.22	106/69	106	69	4.28	82.65	251	5.26	5.94	1.14	+-	105.756	106.568	0.812552	9
157	female	37	no	no	19.92	109/53	109	53	3.95	63.2	218	4.62	5.32	2.18	－	42	no	no	19.53	105/66	105	66	3.8	44.71	202	5.3	5.82	2.3	－	120.451	179.586	59.1345	-16
158	female		no	no	19.92	105/62	105	62	5.76	66	204	4.13	6.38	0.43	－	60	no	no	20.43	108/59	108	59	7	61.71	318	4.69	5.76	0.68	－				114
159	female	31	no	no	19.95	106/66	106	66	5.31	67.6	196	4.4	4.4	0.53	－	36	no	no	20.7	105/77	105	77	5.3	53.66	228	4.85	4.42	0.55	－	115.526	150.807	35.2809	32
160	female	34	no	no	19.95	88/57	88	57	5.47	68.1	223	4.81	3.71	0.68	－	39							3.76	66.55	257	4.82	3.98	0.52	－	112.42	115.447	3.02695	34
161	female	62	no	no	19.95	140/73	140	73	3.79	69.6	188	5.01	7.06	0.62	－	67	no	no	21.34	163/83	163	83	5.76	107.46	321	5.55	7.14	0.68	－	97.0415	58.7854	-38.2561	133
162	female	28	no	no	19.96	101/71	101	71	4.56	71.5	227	4.64	4.56	1.07	－	33	no	no	19.23	100/61	100	61	3.7	90.9	245	5.12	4.65	0.77	－	110.546	83.797	-26.7487	18
163	female	57	no	no	19.98	112/62	112	62	4.28	70.3	234	4.61	5.18	0.51	－	62	no	no	20.24	118/66	118	66	3.99	73.87	299	5.3	5.3	0.92	－	97.5787	92.1572	-5.4215	65
164	male	25	no	yes	20.02	103/65	103	65	4.43	83.7	354	4.25	4.07	0.52	－	30	no	yes	22.66	105/63	105	63	4.3	77.77	374	4.84	4.22	0.83	－	127.108	138.357	11.2489	20
165	female	60			20.03	132/76	132	76	3.79	69.6	180	5.4	5.96	1.3	－	65	no	no	24.92	142/76	142	76	3.72	98.86	406	4.76	6.22	2.44	－	97.6896	65.1577	-32.5319	226
166	male	44	no	no	20.05	109/68	109	68	4.73	99.9	412	4.92	4.2	0.79	－	49	no	no	23.18	116/60	116	60	3.72	104.45	350	5.52	4.69	1.14	1+	92.3976	87.7686	-4.62905	-62
167	female	42	no	no	20.07	108/64	108	64	4.3	60.1	183	4.36	4.17	0.49	－	47	no	no	21.11	94/52	94	52	5.06	59.93	196	4.64	4.97	0.52	－	124.407	124.814	0.407332	13
168	female	35	no	no	20.07	90/62	90	62	2.62	68.3	175	4.12	4.2	0.65	－	40	no	no	21.16	96/62	96	62	3.28	65.64	179	4.32	4.96	0.8	－	111.382	116.607	5.22485	4
169	male	74	yes	yes	20.08	170/71	170	71	4.63	82.5	259	5.85	3.92	0.59		74	yes	yes	20.08	170/71	170	71	4.63	82.5	259	5.85	3.92	0.59		103.69	103.69	0	0
170	female	49	no	no	20.08	106/62	106	62	3.45	66.6	186	4.49	4.5	1.26	－	54	no	no	20.45	115/77	115	77	3.4	71.33	298	4.37	5.52	1.67	－	107.099	98.946	-8.15293	112
171	male	47	no	no	20.08	106/64	106	64	5.18	85.2	268	4.63	4.6	0.94	－	52	no	no	21.51	120/80	120	80	3.45	117.2	352	4.55	5.53	1.36	－	109.551	75.8232	-33.728	84
172	female	39	no	no	20.08	129/75	129	75	3.63	69	213	4.8	3.76	1.58	－	44	no	no	19.71	126/76	126	76	3.65	71.59	264	5.47	3.85	0.68	－	107.688	103.204	-4.48327	51
173	female	45	no	no	20.08	103/62	103	62	2.59	74.5	171	4.66	4.97	0.94	－	50	no	no	20.2	114/64	114	64	4.5	58.43	165	5.11	5.4	1.69	－	95.7444	126.731	30.9869	-6
174	female	38	no	no	20.08	98/69	98	69	3.07	79.9	234	4.76	6.24	0.97	－	43	no	no	20.94	94/61	94	61	3.92	77.53	252	4.67	4.98	0.8	－	91.4006	94.6324	3.23181	18
175	female	46	no	no	20.08	108/70	108	70	3.6	69.5	238	4.55	4.41	1.48	－	51	no	no	21.48	104/66	104	66	6.2	61.29	410	5.09	5.75	1.35	－	103.275	119.398	16.1232	172
176	female	45	no	no	20.08	97/58	97	58	4.31	82	231	4.76	5.79	0.52	－	50	no	no	20.2	104/63	104	63	5.1	82	274	4.33	5.49	0.9	－	85.7118	85.7118	0	43
177	male	31	no	no	20.08	128/66	128	66	5.56	88	270	4.57	5.53	1.41	－	36	no	no	20.8	125/80	125	80	3.46	95.65	286	4.89	5.05	2.09	+-	114.842	104.309	-10.5326	16
178	male	26	yes	no	20.08	105/54	105	54	4.09	71.5	226	4.78	5.28	0.8	－	34	no	no		116/72	116	72	5.3	107.3	462	5.53	5.35	1.28	－	151.242	94.6735	-56.5681	236
179	female	72	no	no	20.13	153/85	153	85	4.5	72.6	211	4.55	5.56	1.11		56	no	no	23.88	135/75	135	75	4.08	76.47	240	4.86	5.14	0.87	－	89.6654	84.4495	-5.21591	29
180	male	30	yes	no	20.15	106/56	106	56	3.92	83.8	345	4.61	4.7	1.24	－	35	no	no	22.22	99/53	99	53	5.02	87.05	383	4.63	3.9	1.97	－	122.321	117.066	-5.25482	38
181	female	42	no	no	20.15	112/69	112	69	3.7	78.3	255	4.67	4.66	0.39	－	47	no	no	21.26	111/66	111	66	4.42	85.45	347	4.52	5.35	0.4	－	91.6776	82.8836	-8.79401	92
182	female	42	no	no	20.2	123/70	123	70	6.2	75.1	266	4.72	3.64	0.53	－	47	no	no	21.3	129/72	129	72	4.02	83.84	301	4.93	4.98	0.52	－	96.2002	84.7231	-11.4771	35
183	female	36	no	no	20.2	102/64	102	64	5.62	74.4	249	4.64	4.73	0.8	－	41	no	no	20.31	117/72	117	72	5.84	75.33	254	4.67	5.14	1.39	－	100.337	98.9085	-1.42812	5
184	female	35	no	no	20.2	94/55	94	55	3.79	71.3	217	4.58	3.77	0.74	－	40	no	no	21.26	106/57	106	57	3.49	77.47	244	4.95	4.03	0.77	－	105.992	96.3115	-9.68047	27
185	female	48	no	no	20.2	98/61	98	61	4.62	79.2	241	4.99	6.29	1.07	－	53							4.1	75.3	275	5.31	6.71	1.11	－	88.0569	93.3406	5.28375	34
186	male	61	no	no	20.2	122/69	122	69	4.01	75.2	429	5.09	6.38	1.63	－	66	no	no	27.28	114/64	114	64	3.06	68.51	325	5.31	5.57	1.1	－	120.006	133.628	13.6222	-104
187	female	47	no	no	20.2	108/62	108	62	4.06	67.6	188	3.97	5.06	0.56	－	52	no	no	21.08	100/64	100	64	5.37	74.62	266	4.87	5.07	0.65	－	106.167	94.7269	-11.4402	78
188	female	30	no	no	20.2	125/76	125	76	3.42	73.2	313	4.79	4.63	1.54	－	35							3.24	70.39	260	4.7	4.85	1.34	－	106.092	110.994	4.90232	-53
189	female	45	no	no	20.2	107/63	107	63	4.06	74.4	226	5.22	5.64	1.26	－	50	no	no	21.3	128/69	128	69	4.7	77.56	258	5.65	7.41	1.04	－	95.893	91.3987	-4.49429	32
190	female	30	no	no	20.2	96/56	96	56	3.46	79	271	5.67	3.84	0.65	－	35	no	no	21.72	105/42	105	42	6.77	75.9	321	5.57	4.23	0.44	+-	97.1554	101.749	4.59347	50
191	female	55	no	no	20.2	120/76	120	76	2.87	69.2	221	4.49	3.55	0.58	－	60	no	no	22.89	137/71	137	71	5.6	65.8	226	5.53	6.2	1.33	－	100.094	106.086	5.99193	5
192	male	69	no	no	20.2	109/62	109	62	3.9	75.9	149	4.93	7.04	0.89	－	74	yes	no	27.1	161/60	161	60	6.5	100.7	472	5.83	5.53	2.19	－	115.796	83.5599	-32.2365	323
193	female	24	no	no	20.2	108/71	108	71	5.36	68.1	295	4.65	4.92	0.67	－	30	no	no	19.59	106/72	106	72	3.22	62.19	154	4.88	5.37	0.94	－	120.656	133.982	13.3262	-141
194	female	30	no	yes	20.2	99/56	99	56	3.48	60.1	281	3.93	3.16	0.33	－	35	no	no	23.62	95/55	95	55	4.31	81.26	335	5	4.48	0.44	－	133.201	94.0439	-39.1571	54
195	female		no	no	20.2	102/65	102	65	2.71	71.1	247	4.68	4.57	1.93	－	51	no	no	21.05	104/70	104	70	4.06	68.38	321	4.9	3.88	1.37	－				74
196	female	23	no	no	20.2	107/61	107	61	2.98	65.1	261	4.66	5.22	0.63	0.30 1+	28	no	no	20.69	97/52	97	52	2.19	54.18	200	4.38	4.39	0.57	+-	128.198	158.454	30.2561	-61
197	male	48	yes	no	20.24	99/68	99	68	5.97	77.8	338	8.15	5.61	1.3	－	53							4.21	69.73	289	16.2	5.84	1.07	－	121.143	137.462	16.3189	-49
198	male	45	yes	yes	20.24	98/51	98	51	4.68	78.3	303	4.21	4.42	1.16	－	50	yes	yes	20.98	106/63	106	63	3.71	84.72	351	4.38	5.49	1.53	－	121.836	111.245	-10.5909	48
199	female	42	no	no	20.24	99/58	99	58	4.59	69	310	4.99	5.95	0.78	－	47	no	no	20.28	116/64	116	64	5	78.9	271	5.62	6.29	1.94	－	106.08	90.8736	-15.2062	-39
200	male	28	no	yes	20.28	129/77	129	77	5	95.3	343	4.63	3.86	1.4	－	33	no	yes	21.05	126/73	126	73	5.3	77.34	382	4.78	5.52	2.61	－	106.938	136.078	29.1398	39
201	male	55	no	no	20.28	113/73	113	73	4.91	101.8	475	4.73	5.35	0.84	－	60	no	no	20.76	113/66	113	66	5.48	95.48	411	4.6	6	0.86	－	86.4063	93.0396	6.63321	-64
202	male	74	no	no	20.31	112/66	112	66	3.47	88	263	5.46	5.91	1.37	－	74	no	no	20.31	112/66	112	66	3.47	88	263	5.46	5.91	1.37	－	96.2483	96.2483	0	0
203	female	40	no	no	20.31	95/59	95	59	5.74	64.5	236	4.19	4.42	0.28	－	45	no	no	20.96	106/65	106	65	4.7	80.3	245	4.93	5.78	0.82	+-	115.807	89.9341	-25.8727	9
204	female	38	no	no	20.31	105/57	105	57	4.28	71.6	245	4.68	4.32	0.57	－	43	no	no	20.66	97/65	97	65	3.14	63.87	254	4.42	4.27	0.9	－	103.733	118.352	14.6186	9
205	female	44	no	no	20.31	93/63	93	63	4.74	67.8	195	4.94	4.79	0.67	－	49	no	no	21.48	98/57	98	57	6.07	61.63	205	5.24	5.53	0.95	－	107.232	119.713	12.4815	10
206	female	45	no	no	20.31	109/70	109	70	6.46	63.5	296	5.25	6.59	0.72	－	50	no	no	21.48	95/64	95	64	5.95	62.35	317	5.23	6.49	0.99	－	115.128	117.582	2.45393	21
207	female	51	no	no	20.31	101/54	101	54	4.48	73.3	268	4.89	4.35	0.87		56	no	no	20.43	115/76	115	76	5.2	73.62	302	6.04	5.25	1.2	+-	95.1081	94.6312	-0.476905	34
208	female	43	no	no	20.31	114/55	114	55	3.71	60.5	184	4.28	5.81	0.94	－	48	no	no	20.44	105/58	105	58	5	50.19	206	5.16	6.08	1	－	122.87	152.433	29.563	22
209	female	49	no	no	20.31	105/67	105	67	5.31	65.3	247	4.68	3.94	0.92	－	54	no	no	21.51	117/65	117	65	5.9	65.8	279	8.08	5.39	1.15	－	109.563	108.603	-0.960195	32
210	female	36	no	no	20.31	110/64	110	64	5.04	68.8	249	4.2	4.49	0.54	－	41	no	no	19.2	101/58	101	58	3.99	68.33	227	4.72	5.12	0.66	－	109.819	110.691	0.872166	-22
211	female	31	no	no	20.31	120/74	120	74	6.04	60.8	238	4.29	7.02	0.79	－	36	no	no	20.31	111/74	111	74	3.78	69.65	305	5.85	4.54	0.45	+-	130.561	111.611	-18.9499	67
212	female	22	no	no	20.31	124/72	124	72	3.03	72.9	241	4.65	4.06	0.54	－	27	no	no	21.19	102/60	102	60	3.6	75.8	223	5.12	4.09	0.56	－	113.523	108.526	-4.99717	-18
213	male	82	no	no	20.32	151/69	151	69	8.12	116.1	377	4.94	4.25	0.68	－	87	no	no	20.7	127/53	127	53	8.7	137.84	440	5.75	3.9	0.53	－	68.4636	56.1613	-12.3023	63
214	female	34	no	no	20.32	103/61	103	61	4.05	78	297	5.03	4.44	0.59	0.30 1+	39	no	no	20.08	123/50	123	50	3.9	57.41	284	5.03	4.81	1.13	－	96.1206	136.906	40.7853	-13
215	female	47	no	no	20.32	103/70	103	70	3.11	67.5	186	4.52	5.77	1.45	－	52	no	no	21.41	114/72	114	72	4.01	71.33	258	5.09	6.22	1.47	－	106.349	99.7866	-6.56201	72
216	female	44	no	no	20.32	107/69	107	69	3.49	79.1	239	4.39	4.04	0.35	－	49	no	no	20.96	90/53	90	53	2.82	71.32	244	4.57	4.5	0.54	－	89.7568	101.148	11.3912	5
217	female	46	no	no	20.32	98/49	98	49	4.36	74.8	200	4.83	5.74	0.93	－	51	no	no	20.7	86/50	86	50	4.7	71.02	253	5.3	6.71	1.16	－	94.8772	100.728	5.85099	53
218	female	45	no	no	20.32	137/83	137	83	4.65	68.1	198	4.72	5.02	5.13	－	50	no	no	20.45	116/72	116	72	5.85	71.78	264	5.3	4.97	2.49	－	106.201	99.9434	-6.25802	66
219	female	33	no	no	20.32	97/64	97	64	4.73	82.6	302	4.51	5.45	3.1	－	38	no	no	21.08	100/67	100	67	3.3	55.16	151	4.98	3.95	0.99	－	90.5171	144.242	53.7247	-151
220	male	27	no	no	20.34	115/68	115	68	4.85	95.9	356	4.83	4.52	0.5	－	32	yes	no	22.2	104/69	104	69	5.4	97.2	351	5.52	5.41	1.17	－	106.953	105.304	-1.64903	-5
221	male	40	no	no	20.34	113/69	113	69	5.68	95.9	370	4.68	4.68	1.51	－	45	no	no	21.55	111/65	111	65	5.1	111.61	477	4.74	5.34	0.98		98.7514	82.892	-15.8594	107
222	male	30	no	no	20.34	113/64	113	64	5.8	94.6	263	5.09	3.6	0.52	－	35	no	no	20.9	104/55	104	55	5.79	105.13	293	4.97	4.04	0.79	－	106.352	94.1569	-12.1953	30
223	female	43	no	no	20.38	114/70	114	70	5.66	74.5	199	4.89	3.9	0.56	－	48	no	no	21.51	117/73	117	73	5.6	84.68	251	5.21	4.92	0.7	－	96.6322	83.3549	-13.2773	52
224	female	35	no	no	20.42	110/68	110	68	3.31	71.4	327	4.67	3.95	0.35	－	40	no	no	20.76	104/65	104	65	4.7	74.4	378	5.1	4.16	0.42	－	105.821	100.912	-4.90861	51
225	female	55	no	no	20.42	123/54	123	54	4.69	73.4	172	4.52	5.78	0.96	－	60	no	no	20.2	94/47	94	47	4.7	58.43	198	4.45	5.26	0.9	－	93.5141	121.673	28.1584	26
226	female	39	no	no	20.42	102/65	102	65	4.77	70.1	200	4.66	4.21	0.84	－	44	no	no	21.01	96/56	96	56	4.25	69.92	223	4.33	4.46	2.04	－	105.74	106.054	0.314197	23
227	male	41	no	yes	20.42	100/61	100	61	4.04	72.8	234	3.75	3.71	0.7	－	46	no	no	22.15	112/63	112	63	4.3	86.66	320	4.59	5.24	0.9	－	135.047	110.444	-24.6031	86
228	female	45	no	no	20.44	108/56	108	56	4.74	62.2	160	4.65	4.71	0.8	－	50	no	no	20.94	116/58	116	58	5.2	73.4	222	5.22	4.98	0.92	－	117.909	97.4022	-20.5071	62
229	female	41	no	no	20.44	101/73	101	73			249				－	46	no	no	21.3	132/82	132	82	4.7	61.84	257	5.62	5.19	0.7	－		120.966		8
230	male	39	no	no	20.45	118/64	118	64	6.78	86.6	333	4.66	5.03	1.21	－	44	yes	no	25.31	142/95	142	95	4.31	92.22	531	4.52	5.57	0.63	－	111.66	103.845	-7.81514	198
231	female	38	no	no	20.45	94/54	94	54	2.91	62.8	207	4.5	4.63	0.69	－	43	no	no	21.48	93/60	93	60	5.1	78.1	230	4.98	4.73	0.78	－	120.682	93.8358	-26.8462	23
232	female	43	no	no	20.45	109/58	109	58	3.16	70.8	207		5.42	0.78		48				104/60	104	60	6.22	76.6	276	4.56	5.25	0.48	－	102.483	93.5815	-8.90145	69
233	female	44	no	no	20.45	106/72	106	72	4.83	78	333	4.3	6.85	1.05	－	49	no	no	21.48	115/68	115	68	3.94	73.69	368	4.53	6.04	1.7	－	91.2191	97.4033	6.18416	35
234	female	42	no	no	20.45	104/68	104	68	3.45	71.6	276	4.62	5.17	0.73	－	47	no	no	21.72	117/72	117	72	2.56	69.1	268	4.64	5.85	0.82	－	101.647	105.903	4.25558	-8
235	male	54	no	no	20.48	111/64	111	64	5.12	97.8	401	4.18	5.02	1.42	－	59	no	no	20.62	108/65	108	65	5.27	110.03	457	4.29	4.85	1	－	90.835	79.2867	-11.5483	56
236	female	41	no	no	20.48	117/65	117	65	2.67	67.6	169	4.64	4.74	0.51	－	46	no	no	21.97	104/62	104	62	2.8	74.8	203	4.78	5.5	0.88	－	109.152	97.1195	-12.0322	34
237	male		yes	yes	20.52	121/70	121	70	5.49	77.6	300	5.05	3.95	1.3	－		yes	yes	18.94	134/67	134	67	5.37	72.22	236	4.65	3.77	0.47	－				-64
238	female	28	no	no	20.52	112/57	112	57	3.23	74.8	193	6.05	4.21	0.51	－	33	no	no	23.94	106/53	106	53	3.73	75.91	329	6.2	3.56	0.8	－	104.937	103.168	-1.76875	136
239	male	48	yes	no	20.52	118/73	118	73	4.69	89.8	312	5.14	5.93	1.69	－	53							5.3	82.9	351	5.7	6.43	2.47	－	102.661	112.584	9.92247	39
240	male	34	no	no	20.52	103/68	103	68	4.77	81.2	325	4.66	5.22	0.76	－	39	no	no	20.83	96/54	96	54	5.56	92.68	370	4.65	4.99	1.03	+-	123.669	106.167	-17.5028	45
241	male		no	yes	20.52	129/74	129	74	4.69	81.2	277	4.78	4.01	0.73	－	48	yes	yes	20.02	114/73	114	73	6.78	86.52	320	4.56	3.89	0.77	－				43
242	male	29	yes	no	20.52	105/69	105	69	4.86	72.4	235	4.76	4.94	1.13	－	34	no	no	23.66	118/72	118	72	3.96	65.91	282	4.77	4.96	1.35	－	145.806	162.496	16.6904	47
243	female	43	no	no	20.55	92/60	92	60	4.49	70.8	278	4.57	4.43	0.51	－	48	no	no	21.45	95/66	95	66	3.72	67.92	288	5.07	4.68	1.14	－	102.483	107.514	5.03097	10
244	female	56	no	no	20.55	105/55	105	55	3.98	72.3	201	4.47	6.19	1.02	－	61	no	no	20.55	102/63	102	63	4.07	68.52	203	4.91	6.61	1.47	－	94.8105	100.872	6.06107	2
245	female	45	no	no	20.55	96/50	96	50	3.77	75	224	4.3	5.92	0.78	－	50	no	no	20.08	95/46	95	46	4	77.96	283	5.15	5.87	1.15	+-	95.0082	90.8577	-4.15051	59
246	male	42	yes	yes	20.57	98/65	98	65	3.9	89.6	405	4.83	4.61	1.21	－	47	no	yes	22.72	111/72	111	72	4.2	68.8	389	5.85	4.31	1.07	－	105.754	143.444	37.6903	-16
247	female	47	no	no	20.57	125/83	125	83	3.16	66	199	4.89	6.71	1.03	－	52	no	no	20.94	113/82	113	82	3.26	67.37	276	5.07	6.59	2.07	－	109.143	106.585	-2.55723	77
248	female	73	no	no	20.57	114/67	114	67	3.93	74.5	165	4.1	3.75	1.03	－	78	no	no	21.87	140/80	140	80	5.18	109.13	349	5.33	4.35	0.87	－	86.7883	55.8653	-30.923	184
249	female	35	no	no	20.57	95/65	95	65	4	58.8	201	4.63	4.04	0.48	－	40	no	no	22.76	104/69	104	69	3.18	60.61	224	4.66	4.26	0.94	－	132.397	127.845	-4.55207	23
250	female	46	no	no	20.58	116/67	116	67	4.08	65.9	208	5.01	5.85	1.47	－	51	no	no	19.05	109/65	109	65	3.4	70.2	224	5.14	6.02	2.04	－	109.812	102.087	-7.72499	16
251	female	31	no	no	20.58	106/79	106	79	3.62	70.8	244	4.24	3.51	0.52	－	36	no	no	21.87	107/67	107	67	3.5	51.16	242	5.18	3.97	0.53	－	109.521	159.343	49.8211	-2
252	female	89	no	no	20.58	117/69	117	69	3.89	62.5	183	4.62	4.59	0.84	－	87	no	no	25	202/65	202	65	14.27	209.47	425	6.08	5.72	2.59	－	102.097	25.2862	-76.8107	242
253	male	43	no	yes	20.58	110/56	110	56	3.96	75.8	288	4.1	2.61	0.62	－	48	no	no	26.49	118/70	118	70	5.36	103.19	267	4.84	5.48	2.31	－	127.658	89.4228	-38.2351	-21
254	male	46	no	no	20.6	107/73	107	73	3.37	89.7	319	4.01	4.53	0.66	－	51	no	no	23.1	123/65	123	65	3.01	91.21	320	5.02	5.48	0.85	－	103.685	101.707	-1.97834	1
255	female	41	no	no	20.6	118/71	118	71	6.42	89.6	351	4.73	4.28	1.62	－	46	no	no		119/78	119	78	3.9	77.9	295	5.39	4.94	2.3	－	78.8543	92.6733	13.819	-56
256	male	69			20.66	101/59	101	59	3.53	74.3	304	3.86	4.56	0.8	－	74	no	no	26.77	114/67	114	67	4.1	71.34	240	5.8	5.09	0.58	－	118.679	124.379	5.70042	-64
257	female	37	no	no	20.66	100/57	100	57	3.84	71.4	215	4.57	3.8	0.33	－	42	no	no	22.41	106/65	106	65	3.98	74.45	234	3.93	4.29	0.46	－	104.634	99.7028	-4.93088	19
258	male	33	no	no	20.66	105/56	105	56	5.63	90.8	414	4.73	6.83	1.41	－	38	no	no	20.76	95/52	95	52	4.3	67.97	387	5	6.67	1.29	－	109.368	152.766	43.3982	-27
259	male	52	no	no	20.66	121/77	121	77	2.98	60.4	126	4.68	5.67	1.05	－	57	no	no		110/69	110	69	5.16	71.31	338	7.22	3.88	1.5	－	159.63	131.794	-27.8361	212
260	female	22	no	no	20.66	112/69	112	69	4.65	68	273	4.53	5.23	0.49	－	27	no	no	20.45	104/72	104	72	4.45	57.23	266	4.81	4.24	0.61	－	123.015	150.098	27.0832	-7
261	male	59	no	no	20.68	125/76	125	76	5.32	82.8	273	4.95	5.3	0.75	－	64	no	no	22.09	119/67	119	67	4.98	95.77	329	6.09	5.17	1	－	108.116	91.4026	-16.7135	56
262	male	60	no	yes	20.69	113/67	113	67	5.61	98.1	341	4.87	5.39	0.71	－	65	no	yes	25.95	126/70	126	70	6.94	98.18	289	4.32	4.48	0.79	－	88.5991	88.5158	-0.0833057	-52
263	female	36	no	no	20.69	118/69	118	69	4.24	59.1	155	4.73	5.52	0.57	－	41	no	no	20.43	102/56	102	56	4.9	71.8	216	4.83	5.27	0.49	－	130.871	104.541	-26.3297	61
264	male	36	no	no	20.69	114/60	114	60	4.38	94.4	343	4.66	3.82	1.17	0.30 1+	41	no	no	21.83	110/55	110	55	5.87	88.57	330	5.26	4.08	0.95	－	102.738	110.581	7.84291	-13
265	male	61	no	no	20.7	120/64	120	64	5.13	85.9	268	7.68	5.27	1.05	－	66	no	no	20.7	113/62	113	62	6.74	79.08	269	10.79	5.08	1.21	+-	102.927	113.237	10.3101	1
266	female	47	no	no	20.7	104/66	104	66	6.32	74.8	227	4.83	5.8	1	－	52	yes	no	21.87	113/60	113	60	5.53	68.74	235	4.98	5.02	0.92	+-	94.4639	104.138	9.67393	8
267	female	55	no	no	20.7	142/87	142	87	5.76	61.5	266	7.33	6.39	0.81	－	60	no	no	20.58	147/74	147	74	4.64	60.77	271	8.48	4.83	0.91	－	114.691	116.282	1.59136	5
268	female	43	no	no	20.7	106/63	106	63	4.49	79.9	257	5.02	3.94	0.53		48	no	no	22.48	93/57	93	57	5.11	84.54	295	4.98	4.23	0.57	－	89.1356	83.5142	-5.62139	38
269	female	49	no	no	20.7	108/65	108	65	4.88	71.9	257	4.88	6.24	0.97	－	54	no	no	21.34	102/63	102	63	5.44	80.1	287	4.64	6.7	1.26	－	98.0413	86.553	-11.4883	30
270	female	48	no	no	20.7	106/64	106	64	4.81	69.3	211	4.39	5.29	0.59	－	53							3.22	70.99	198	4.52	6.22	1.06	－	102.727	99.9104	-2.81695	-13
271	male	55	no	no	20.7	113/73	113	73	3.8	62.1	190	5.44	3.6	0.55	－	60	no	no	24.57	100/56	100	56	4.52	109.74	399	4.54	5.94	0.93	－	152.848	79.2329	-73.6148	209
272	female	79	no	no	20.7	103/40	103	40	3.67	61.8	245	4.8	4.27	0.33	－	84	no	no	25.48	163/91	163	91	6.3	98.4	360	5.65	6.28	2.37	+-	105.966	61.9512	-44.0145	115
273	female	53	no	no	20.7	121/72	121	72	7.36	80.1	203	6.18	4.55	0.25	－	58	no	no	23.95	120/73	120	73	5.5	79.2	253	5.02	6.54	1.54	－	85.1852	86.3033	1.11806	50
274	male	63	no	no	20.7	108/63	108	63	4.25	63.5	276	4.29	6.05	1.29	－	68	no	yes		141/74	141	74	6.18	104.28	331	6.06	4.7	1.93	－	144.915	81.7542	-63.1607	55
275	female	25	no	no	20.7	98/60	98	60	4.85	81.9	224	4.72	4.08	0.71	－	33	no	no	18.59	97/61	97	61	4.2	81.2	255	5.17	5.96	1.07	－	96.7103	97.673	0.962738	31
276	female	72	no	no	20.72	155/77	155	77	2.65	71.3	224	5.11	7.61	0.93	－	77	no	no	20.61	170/81	170	81	4.55	71.99	254	5.53	8.38	0.89	－	91.5546	90.5427	-1.01191	30
277	male	68	yes	no	20.72	123/72	123	72	8.79	97.2	405	4.58	5.18	0.77	－	73	yes	no	25.51	148/78	148	78	5.95	100.32	363	5.84	5.74	1.31	－	87.3	84.1743	-3.12562	-42
278	male	32	no	no	20.72	134/81	134	81	4.15	89.2	344	4.82	4.06	0.68	－	37	no	no	22.99	119/75	119	75	5.02	94.38	436	4.96	4.56	0.9	－	112.335	105.25	-7.08436	92
279	male	36	no	no	20.72	124/71	124	71	5.3	76.1	410	5.03	4.95	1.76	－	41	no	yes	23.05	134/69	134	69	4.83	67.5	387	4.49	5.81	1.96	－	131.745	151.298	19.5537	-23
280	male	34	yes	yes	20.75	100/60	100	60	4.58	88.7	419	4.56	3.14	2.63	－	39	yes	yes	21.95	119/88	119	88	3.9	101.43	452	5.55	4.82	3.95	－	111.683	95.6696	-16.0132	33
281	female	33	no	no	20.76	96/58	96	58	3.21	67.5	249	5.01	6.54	0.95	－	38							3.6	68.87	286	4.91	5.39	1.77	1+	114.264	111.645	-2.619	37
282	female	35	no	no	20.76	114/66	114	66	4.61	68.6	247	5.01	4.75	0.71	－	40	no	no	20.31	114/69	114	69	5.58	81.5	244	5.1	4.57	0.69	－	110.821	90.8369	-19.9836	-3
283	female	39	no	no	20.76	86/53	86	53	4.79	77.3	251	4.63	5.99	0.63	－	44	no	no	21.87	99/55	99	55	5.39	74.33	323	4.68	6.89	0.59	－	94.458	98.8268	4.36874	72
284	female	28	no	no	20.76	117/65	117	65	2.96	74.7	234	4.81	4.33	0.79	－	33	no	no	19.72	97/58	97	58	4.5	87.7	267	4.84	4.09	1.01	－	105.099	87.3352	-17.7639	33
285	male	40	no	no	20.76	118/75	118	75	5.44	104.6	517	5.59	5.81	1.99	－	45	no	no	22.49	107/80	107	80	4.84	109.26	607	5.53	7	7.51	+-	89.3352	84.9528	-4.38235	90
286	male	50	no	yes	20.76	101/72	101	72	5.89	82.6	283	4.39	4.45	3.19	－	55	no	yes		131/75	131	75	6.5	80.6	391	6.84	6.38	2.69	－	112.123	115.34	3.21676	108
287	female	41	no	no	20.76	89/59	89	59	4.6	75.3	222	3.83	5.08	1		46	no	no	21.8	93/57	93	57	3	72.22	250	4.33	5.38	1.47	－	96.3757	101.134	4.75854	28
288	male	26	no	no	20.76	97/57	97	57	3.92	82.2	462	4.86	3.99	0.88	－	31	no	no	21.8	91/54	91	54	4.5	67.12	475	5.16	4.89	1.14	－	128.759	162.687	33.9279	13
289	female	45	no	no	20.76	113/67	113	67	3.83	67.4	260	4.68	4.86	0.68	－	50	no	no	21.61	101/57	101	57	5.2	50.2	286	5.33	5.46	0.58	－	107.475	150.998	43.5223	26
290	female	64	no	no	20.78	114/58	114	58	4.45	67.8	117	11.55	6.01	0.92	－	69	no	no	20.89	132/53	132	53	5.08	53.9	137	11.29	6.72	0.8	－	99.3781	129.502	30.1238	20
291	female	42	no	no	20.8	123/75	123	75	3.64	73	249		6.39	0.49	－	47	no	no	21.05	110/65	110	65	3.32	76.53	250	4.68	7.14	0.59	－	99.4008	94.1288	-5.27197	1
292	male	30	no	yes	20.81	120/74	120	74	6.71	77.7	324	4.57	4.76	0.86	－	35	no	no	22.72	121/77	121	77	4.92	81.04	333	4.71	5.95	1.68	－	133.468	127.141	-6.32754	9
293	male	44	yes	no	20.81	150/101	150	101	6.18	62.1	351	5.35	6.03	1.29	－	49	no	no	19.59	152/96	152	96	5.9	37.25	340	5.11	6.4	0.77	－	159.931	288.456	128.525	-11
294	female	39	no	no	20.82	100/69	100	69	3.25	70.8	226	4.22	5.6	0.76	－	44	no	no	19.71	104/79	104	79	3.5	58.66	226	4.29	5.43	0.4	－	104.534	129.877	25.3422	0
295	male	33	no	yes	20.82	108/81	108	81	4.74	84.7	317	4.87	5.78	1.29	－	38	no	yes	27.18	100/54	100	54	4.3	90.7	475	6.3	5.37	4.75	－	118.507	109.507	-8.99981	158
296	female	45	no	no	20.83	120/68	120	68	4.57	79.7	274	4.71	5.68	0.5	－	50	no	no	20.96	136/67	136	67	7.2	53.09	339	6.21	6.04	0.92		88.5725	141.552	52.9799	65
297	female	40	no	no	20.83	117/72	117	72	4.48	75.6	295	5.09	4.88	1.3	－	45	no	no	24.44	107/67	107	67	6.4	77.3	312	5.56	5.68	1.67	－	96.4166	93.9738	-2.44279	17
298	male	32	no	no	20.83	113/60	113	60	5.02	81.3	311	5.27	3.18	0.31	－	39	no	no	26.12	106/65	106	65	5.1	97	364	5.44	6.39	3.84	+-	125.023	101.977	-23.0466	53
299	male	21	no	yes	20.83	115/67	115	67	6.47	107.5	355	4.9	4.24	0.62	－	26	no	no	22.72	112/63	112	63	5.45	115.07	355	5.01	4.3	0.42	－	98.6562	91.2052	-7.45103	0
300	male	80	no	no	20.86	161/58	161	58	5.19	116.3	265	6.73	5.26	0.67	－	85	no	no	22.15	140/65	140	65	6.58	97.2	384	4.82	5.08	0.9	－	68.6711	84.4668	15.7957	119
301	male	28	no	no	20.86	127/72	127	72	5.18	97.3	295	4.83	4.17	0.44	－	33	no	no	19.38	119/60	119	60	4.29	87.48	302	5.33	4.05	0.43	－	104.406	118.044	13.6383	7
302	male	30	no	no	20.86	97/54	97	54	5.11	95.2	290	4.7	4.82	0.84		35	no	no	23.26	96/57	96	57	6.8	91.96	413	5.51	5.14	1.52	－	105.579	109.883	4.30422	123
303	female	44	yes	no	20.86	105/66	105	66	3.91	69.1	250	4.24	4.23	0.6	－	49	no	no	22.5	114/76	114	76	4.86	74.49	258	4.83	4.52	0.37	0.2+-	104.907	96.1971	-8.71012	8
304	female	42	no	no	20.9	114/65	114	65	4.74	74.9	193	4.73	5.18	0.66	－	47	no	no	22.77	122/70	122	70	5.04	86.21	330	4.23	5.83	0.76	－	96.4967	82.041	-14.4557	137
305	male	32	no	no	20.9	118/72	118	72	5.23	92.4	333	5.27	6.85	0.97	－	37	no	no	20.53	112/63	112	63	4.6	89.01	422	5.35	6.11	1	+-	107.857	112.611	4.75417	89
306	male	55	no	no	20.9	130/80	130	80	5.65	94.6	257	3.96	5.11	0.85	－	60	no	no	25.65	136/83	136	83	6.3	87.8	331	5.79	4.35	1.17	+-	94.039	102.493	8.45388	74
307	male	29	no	no	20.9	133/88	133	88	4.75	92.3	285	4.98	5.85	0.51	－	34	no	no	19.41	153/77	153	77	4.95	86.09	354	6.34	4.47	0.69	－	110.172	119.393	9.22091	69
308	male	38	no	yes	20.9	113/67	113	67	3.88	81.3	274		6.94	1.18	－	43	no	yes	21.61	113/74	113	74	3.9	60.25	268	5.42	6.32	0.93	－	120.737	170.614	49.8768	-6
309	male		yes	yes	20.9	111/63	111	63	4.65	84.1	399	5.62	4.19	1.24	－	50	no	no		121/74	121	74	4.36	101.21	452	7.16	5.08	2.62	+-				53
310	male	42	yes	no	20.9	122/74	122	74	3.83	89.8	257	4.72	4.19	0.67	－	47	no	no	21.51	122/68	122	68	4.5	87.2	282	5.08	4.73	0.89	－	105.482	109.12	3.63773	25
311	male	52	no	no	20.91	167/105	167	105	5.59	92.2	398	4.74	8.29	2.63	1.50 3+	58	no	no	23.36	120/66	120	66	5.3	72.08	422	5.69	4.53	1.55	1+	97.9788	130.171	32.1919	24
312	female	55	no	no	20.94	155/78	155	78	4.05	74.9	244	5.06	6.49	1.06		60	no	no	22.21	144/73	144	73	4	80	323	4.47	6.48	1.38		91.3563	84.669	-6.68725	79
313	female	52	no	no	20.94	106/67	106	67	5.52	68.4	244	4.71	4.9	1	－	57	no	no	21.67	101/54	101	54		68.8	357	5.58	5.64	1.43	－	102.608	101.92	-0.688119	113
314	female	49	no	no	20.94	133/80	133	80	4.55	70.4	252	5.29	5.59	1.69	－	54	no	no	21.08	133/78	133	78	4.76	68.84	252	5.67	5.96	1.84	－	100.456	103.087	2.63158	0
315	female	45	no	no	20.94	102/64	102	64	4.8	78.2	150	5.16	5.11	0.66	－	50	no	no	21.45	132/66	132	66	3.66	80.39	218	4.96	5.16	1.08	－	90.536	87.6958	-2.84021	68
316	female	45	no	no	20.94	116/74	116	74	3.2	61.3	234	5.07	4.22	1.19	－	50	no	no	21.34	112/59	112	59	4.2	55.61	309	4.99	4.72	2.35	+-	119.909	134.176	14.267	75
317	female	39	no	no	20.94	90/55	90	55	5.27	90.2	208	4.53	5.07	0.68	－	44	no	no	22.04	90/51	90	51	4.22	88.99	220	4.71	5.55	0.98	－	79.0478	80.2894	1.24163	12
318	female	31	no	no	20.94	96/60	96	60	4.25	73.9	375	5.07	5.41	1.99		36	no	no	21.3	107/60	107	60	3.38	86.93	238	4.66	4.19	0.47	－	104.237	86.4243	-17.8127	-137
319	female	36	no	no	20.94	115/80	115	80	4.06	61.5	245	4.66	4.81	0.79	－	41							3.67	62.97	262	5.69	4.66	0.72	－	124.995	121.634	-3.36121	17
320	female	39	no	no	20.96	95/57	95	57	3.88	80.7	175	4.91	4.77	0.7	－	44	no	no	20.82	95/59	95	59	3.36	71.21	240	4.85	4.9	1.44	－	89.8806	103.84	13.9596	65
321	male	41	no	no	20.96	93/48	93	48	4.77	93	308	4.72	5.29	0.43		46	no	no		128/78	128	78	4.11	102.61	474	4.84	5.61	2.34	－	101.802	90.8808	-10.9211	166
322	female	52	no	no	20.96	101/56	101	56	3.29	63.9	239	5.07	5.27	1.13	－	57	no	no	21.64	83/55	83	55	3.9	67.48	285	5.5	5.39	1.16	－	110.991	104.224	-6.767	46
323	female	53	no	no	20.96	97/52	97	52	5.08	66	275	4.91	6.75	1.83		58							5.8	77.4	376	5.51	6.24	2.18		106.513	88.6235	-17.8894	101
324	female	52	no	no	20.96	121/67	121	67	3.51	66	135	7.18	5.48	1.09	－	57	no	no	24.09	116/62	116	62	5.27	73.73	176	5.04	5.95	1.07	－	106.926	94.0966	-12.829	41
325	female	47	no	no	20.96	106/66	106	66	4.21	76.4	163	5.18	4.89	0.89	－	52							4.35	70.46	193	5.34	4.79	0.89	－	92.1846	101.21	9.02514	30
326	female	81	no	no	20.96	149/77	149	77	6.87	86	272	4.42	4.73	0.86	－	86	no	no	20.89	158/53	158	53	7.2	53.66	253	5.63	5.41	1.5	+-	72.003	124.092	52.0893	-19
327	female	43	no	no	20.96	98/58	98	58	3.12	67	250	4.37	3.72	0.79	－	48	no	no	21.6	104/55	104	55	2.99	67.49	247	4.69	4.11	1.43	－	109.219	108.305	-0.914574	-3
328	female	39	no	no	20.96	102/61	102	61	3.02	61.9	132	4.4	5.59	2.06	－	44	no	no	21.08	108/63	108	63	3.65	59.75	165	5.4	5.99	0.7	－	122.064	127.146	5.08257	33
329	female	39	no	no	20.96	102/58	102	58	3.75	67.1	249	4.67	5.62	0.89	－	44	no	no		98/50	98	50	5.1	52.24	234	4.46	5.62	0.65	－	111.214	148.464	37.2502	-15
330	female	45	no	no	20.96	107/64	107	64	4.75	62.6	299	4.53	3.49	0.64	－	50	no	no	21.87	121/69	121	69	5.27	71.68	350	4.64	4.53	0.84	－	117.04	100.104	-16.9359	51
331	female	48	no	no	20.96	108/63	108	63	3.79	67.5	206	4.66	5.41	1.5	－	53	no	no	20.08	112/61	112	61	5.92	82.76	288	5.13	6.51	1.02	－	105.895	83.7003	-22.1947	82
332	female	51	no	no	20.96	140/97	140	97	6.76	83.3	315	10.85	4.04	1.42	0.30 1+	56	no	no	23.19	111/60	111	60	3.8	89.9	374	5.42	4.34	1.06	－	82.0584	75.1465	-6.91191	59
333	male	26	no	no	20.96	117/71	117	71	3.1	61.2	224	4.47	5.44	1.18	－	31							4.77	102.46	350	6.3	5	1.77	+-	180.98	99.8529	-81.1266	126
334	female	36	no	no	20.98	104/60	104	60	3.39	69.8	233	4.62	4.26	0.89	－	41	no	no	21.38	102/67	102	67	4.7	47.55	248	5.21	4.4	1.11	－	108.005	168.199	60.1934	15
335	male	51	yes	yes	20.98	115/73	115	73	3.31	74.3	420	4.86	4.71	1.45	－	56	no	yes	22.6	118/75	118	75	4.79	81.74	440	5.3	5.12	1.58	－	126.189	113.03	-13.1592	20
336	male	39	no	no	20.98	118/72	118	72	4.51	87.5	330	4.95	4.33	0.7	－	44	yes	no		126/81	126	81	5.98	92.83	469	7.5	5.07	4.64	－	110.336	103.058	-7.27788	139
337	male	39	no	yes	20.98	107/61	107	61	4.69	97.3	336	4.66	4.76	1.65	－	44	no	no	21.31	105/56	105	56	5.3	107.9	357	5.79	4.39	2.05	－	97.6139	86.6338	-10.9802	21
338	male	54	yes	yes	20.98	117/79	117	79	4.49	90.3	331	5.12	5.19	0.79	－	59	yes	yes	23.84	138/82	138	82	3.24	103.14	460	4.94	5.42	1.12	－	99.5957	85.4298	-14.1659	129
339	male	82	no	no	21.01	138/70	138	70	11.4	145.5	500	5.24	6.34	1.4	－	82	no	no	21.01	138/70	138	70	11.4	145.5	500	5.24	6.34	1.4	－	52.7633	52.7633	0	0
340	male	77	no	no	21.01	103/57	103	57	4.02	104.9	318	4.73	5.89	1.21	－	77	no	no	21.01	103/57	103	57	4.02	104.9	318	4.73	5.89	1.21	－	77.9557	77.9557	0	0
341	female	40	no	no	21.05	112/67	112	67	5.35	77.4	254	4.74	5.46	0.66	－	45							5.9	76.9	285	5.35	5.53	0.6	+-	93.8337	94.5381	0.70441	31
342	female	39	no	no	21.05	103/58	103	58	4.57	65.4	308	5.13	4.4	0.82	－	44	no	no	22.31	116/60	116	60	3.5	53.96	365	5.29	4.64	1.23	－	114.557	143.017	28.4599	57
343	female	54	no	no	21.05	105/69	105	69	4.52	75.3	238	4.85	7.02	2.15	－	59	no	no	20.45	92/55	92	55	3.69	73.15	275	5.03	6.03	2.62	－	91.1353	94.2334	3.09806	37
344	male	27	no	yes	21.05	153/67	153	67	5.59	67.3	181	8.55	3.75	0.89	－	32	yes	yes	27.46	127/72	127	72	4.6	96.7	219	5.23	4.42	0.99	－	160.947	105.933	-55.0144	38
345	male	38	no	no	21.07	117/71	117	71	4.72	82.6	314	5.29	5.73	0.86	－	43	no	no	22.6	123/77	123	77	5.7	62.89	313	5.83	5.62	0.57	+-	118.547	162.376	43.8291	-1
346	male	39	no	no	21.08	98/57	98	57	3.47	88.6	412	4.39	4.59	0.89	－	44	no	no	20.7	102/65	102	65	3.8	76.96	389	4.87	5.57	0.91	－	108.757	127.951	19.1946	-23
347	male	62	no	yes	21.08	117/69	117	69	5.32	84.7	252	5.55	4.4	0.63	－	67	yes	yes	19	130/65	130	65	5.91	83.77	307	5.84	5.48	0.71	－	104.267	105.604	1.33696	55
348	female	45	no	no	21.08	106/57	106	57	4.83	62.1	124	4.87	4.16	0.54	－	50	no	no	22.86	103/51	103	51	4.29	60.36	152	5.13	4.54	0.93	－	118.128	122.067	3.93836	28
349	male	29	no	no	21.08	106/64	106	64	4.8	88.9	384	4.76	3.86	1.38	－	34	no	no	23.88	103/60	103	60	6.9	89.8	455	5.68	4.87	1.19	－	115.048	113.719	-1.32959	71
350	female	43	no	no	21.08	92/66	92	66	5.48	72.6	229	4.86	4.91	0.75	－	48	no	no	21.45	99/49	99	49	4.41	66.4	312	4.62	4.23	0.86	－	99.5564	110.359	10.8027	83
351	female	39	no	no	21.09	126/69	126	69	5.65	68.2	298	5.99	4.97	1.6	－	44	no	no	20.31	117/74	117	74	6.26	64.51	348	9.47	5.75	1.48	－	109.147	116.383	7.23593	50
352	female	32	no	no	21.09	110/74	110	74	2.76	72.7	227	4.62	5.45	0.9	－	37	no	no	23.05	125/77	125	77	4.18	80.63	318	4.92	5.53	1.09	－	105.543	93.6573	-11.8854	91
353	female	29	no	no	21.09	109/70	109	70	5.31	67.6	346	2.55	5.01	0.44	－	34	no	no	22.48	104/63	104	63	3.1	75.4	239	5.19	4.33	1.28	－	117.101	103.236	-13.8646	-107
354	male	68	no	no	21.1	122/76	122	76	3.95	79.4	329	4.82	5.19	0.51	－	73	no	no	23.12	152/77	152	77	4	86.74	304	5.09	5.67	0.64	－	110.252	99.5579	-10.6945	-25
355	male	53	no	no	21.1	110/64	110	64	3.59	65.4	217	4.35	5	0.88	－	58	no	no	26.96	133/80	133	80	4.7	112.7	363	5.45	4.93	1.23	－	145.069	77.4162	-67.6531	146
356	female	50	no	no	21.1	113/70	113	70	4.31	67.1	253	5.04	5.22	0.66	－	55	no	no	24.03	101/64	101	64	3.81	63.26	269	5.2	5.36	1.25	－	105.744	113.185	7.4414	16
357	female	40	no	no	21.1	110/66	110	66	4	77.3	232	4.53	4.38	0.56	－	45	no	no	22.19	124/73	124	73	4.2	80.42	283	4.95	4.83	0.8	1+	93.9738	89.7792	-4.19459	51
358	male	54	yes	yes	21.11	155/115	155	115	3.86	81.6	224	5.84	5.98	0.78	0.30 1+	59	no	yes	20.76	178/112	178	112	4.5	80.65	263	6.03	5.96	0.51	－	111.947	113.47	1.52311	39
359	male	68	yes	yes	21.13	139/81	139	81	4.76	85.7	209	5.03	6.05	1.95	－	73	yes	yes	24.15	159/81	159	81	4.85	88.25	231	5.56	5.93	1.33	－	100.953	97.5947	-3.35874	22
360	male	51	no	no	21.15	106/49	106	49	4.89	108	310	4.55	5.31	0.99	－	56	no	no	21.46	92/50	92	50	5.81	113.58	337	5.16	3.55	0.8	+-	81.9544	77.3259	-4.62851	27
361	female	74			21.17	149/70	149	70	6.35	90	279	4.73	5.17	1.45		79	no	no	20.44	100/60	100	60	6.06	94.62	269	4.79	6.23	1.4	－	69.588	65.6819	-3.90607	-10
362	male	59	no	no	21.2	92/52	92	52	5.96	64.8	291	4.7	4.98	1.76	－	64	no	no	21.55	102/55	102	55	4.93	82.12	458	5.36	4.95	1.18	－	143.463	109.15	-34.3131	167
363	male	44	yes	yes	21.2	94/58	94	58	6.42	80	382	5.19	5.16	1.48	－	49	no	yes	20.52	94/56	94	56	4.8	88.95	418	5.35	4.84	1.77	－	119.397	105.644	-13.753	36
364	male	30	no	no	21.2	117/67	117	67	3.94	87.5	347	5.4	4.32	1.07	－	35	no	no	21.8	111/61	111	61	4.31	82.61	318	5.06	4.83	1.18	－	116.372	124.357	7.98495	-29
365	male	42	no	no	21.22	110/66	110	66	7.24	91.3	320		4.5	0.42	－	47	no	no	19.37	100/61	100	61	5.16	92.82	328	5.72	4.21	0.52	+-	103.485	101.532	-1.95315	8
366	male	53	no	no	21.22	106/58	106	58	5.47	88.2	243	5.13	6.46	1.02	－	58	yes	no	22.86	98/58	98	58	5.5	78.72	307	5.76	5.63	1.21	－	102.726	117.13	14.4042	64
367	female	77	no	no	21.22	159/73	159	73	4.6	69.3	236	7	6.2	1.82	－	82	no	no	22.1	163/62	163	62	7.5	67	355	8.62	6.9	2.34	－	93.3298	97.0367	3.70693	119
368	female	42	no	no	21.22	120/62	120	62	3.11	75.3	222	5.26	6.25	2.9	－	47	no	no	24.39	120/68	120	68	4.55	79.15	243	5.02	6.02	4.17	－	95.9054	90.5424	-5.36298	21
369	male	59	no	no	21.22	102/69	102	69	5.13	90.5	367	4.87	6.22	0.89	－	64	no	no	22.34	135/76	135	76	4.59	93.53	368	4.93	5.69	1.02	－	97.5719	93.9334	-3.63854	1
370	female	34	no	no	21.22	107/60	107	60	3.02	62.8	186	4.5	5.22	0.89	－	39	no	no	21.22	95/63	95	63	3.3	40.84	209	5.01	5.01	0.57	－	123.438	202.815	79.3775	23
371	male	31	no	yes	21.22	133/86	133	86	4.97	85.9	299	4.79	5.88	2.01	－	36	yes	yes	22.53	121/84	121	84	4.62	87.97	391	4.81	6.9	2.93	－	118.088	114.887	-3.20077	92
372	female	38	no	no	21.22	112/79	112	79	4.01	64.6	328	5.52	4.29	1.08	－	43	no	no	22.27	118/63	118	63	3.66	63.29	336	5.69	3.92	1.3	－	116.81	119.604	2.79453	8
373	female	33	no	no	21.23	88/56	88	56	3.23	73.5	261	4.97	6.07	1.56	－	38	no	no	23.01	96/53	96	53	5.5	66.9	295	5.55	6.13	1.11	－	103.569	115.447	11.8783	34
374	female	54	no	no	21.26	117/62	117	62	3.7	59.3	248	5.41	4.47	0.74	－	59	no	no	22.68	107/56	107	56	4.49	66	390	4.94	6.32	1.73	－	120.061	106.11	-13.9518	142
375	female	42	no	no	21.3	106/62	106	62			350				－	47	no	no	22.77	106/69	106	69	3.83	64.09	360	4.74	3.36	2.86	－		115.512		10
376	female	31	no	no	21.3	123/73	123	73	3.47	62.2	230	4.54	3.74	0.59	－	36	no	no	22.84	109/69	109	69	3.6	73.3	290	4.82	3.75	0.9	－	127.176	105.222	-21.9533	60
377	female		no	no	21.3	106/67	106	67	6	75.8	249	4.71	7.96	0.83	－	62							5.46	85.28	276	5.29	8.23	0.81					27
378	female	45	no	no	21.3	110/65	110	65	4.85	72.8	205	5.4	7.12	0.87	－	50	no	no	23.62	107/63	107	63	2.6	70.91	235	5.97	7.48	1.24	－	98.3292	101.36	3.03058	30
379	male	36	yes	yes	21.3	115/66	115	66	3.54	87.1	396	4.14	5.72	2.18	－	41	yes	yes	22.91	122/75	122	75	3.43	95.74	463	4.61	6.27	2.53	－	112.738	101.081	-11.657	67
380	female	41	no	no	21.3	98/63	98	63	4.14	77.4	323	5.31	5.26	1.16	－	46	no	no	21.51	105/58	105	58	3.35	70.37	311	5.07	5.62	1.67	－	93.3645	104.209	10.8441	-12
381	female	41	no	no	21.3	117/69	117	69	3.26	61.3	218	5.54	7.99	1.21	－	46							3.89	58.82	203	5.57	7.74	1.08	－	122.197	128.161	5.96463	-15
382	female	29	no	no	21.3	111/73	111	73	6	87	249	4.68	5.73	0.69	－	34	no	no	23.26	118/63	118	63	4.72	104.38	266	4.59	4.78	1.17	－	87.521	70.9305	-16.5905	17
383	male	44	no	yes	21.3	105/68	105	68	4.77	85.1	284		5.61	1.31	－	49	no	yes	21.3	100/63	100	63	5.18	90.28	245	4.41	5.12	1.24	－	111.178	103.85	-7.32841	-39
384	male	31	no	no	21.34	116/72	116	72	4.37	60.3	227	4.61	4.56	0.43	－	36	no	no	21.74	112/66	112	66	5.12	105.43	383	4.71	4.69	2.02	－	177.643	93.2251	-84.4176	156
385	female	45	no	no	21.34	103/63	103	63	2.47	70	227	4.74	3.8	0.62	－	50	no	no	21.83	111/65	111	65	3.7	72.5	267	5.57	4.18	1.39		102.882	98.7988	-4.08301	40
386	female	40	no	no	21.34	103/61	103	61	2.37	67.9	191		3.88	0.64	－	45	no	no	20.7	100/58	100	58	2.7	53.22	207	5.53	4.86	0.54	－	109.141	144.569	35.428	16
387	female	38	no	no	21.34	108/72	108	72	5.17	66.7	321	4.51	5.42	1.64	－	43	no	no	21.72	101/58	101	58	5.5	71.86	318	4.49	5.92	1.59	－	112.576	103.3	-9.27591	-3
388	female	53	no	no	21.34	109/64	109	64	6.49	82	242	4.56	5.85	0.8	－	58	no	no	22.06	109/60	109	60	4.8	92.5	300	5.67	6.9	1.58	－	82.9115	72.1487	-10.7628	58
389	female	38	no	no	21.34	101/67	101	67	3.8	59.5	279	4.42	3.9	1.08	－	43	no	no	19.95	116/75	116	75	4.2	67.88	330	4.79	3.84	0.73	－	128.439	110.321	-18.1176	51
390	female	31	no	no	21.36	92/55	92	55	2.7	70.5	264	4.69	3.71	0.9	－	36	no	no	24.52	96/56	96	56	4.8	75.8	297	5.17	4.08	1.04	－	110.059	101.228	-8.83176	33
391	female	51	no	no	21.36	107/62	107	62	4.22	73	270	4.77	5.09	1.26	－	56	no	no	22.14	111/53	111	53	4.9	68.6	280	5.2	4.98	3.93	－	95.5593	102.667	7.10737	10
392	female	49	no	no	21.36	99/58	99	58	1.41	69.3	224	5.19	5.56	2.59	－	54	no	no	24.03	133/79	133	79	4.7	44.82	250	5.62	6.49	1.01	－	102.298	169.151	66.8532	26
393	female	63	no	no	21.36	143/77	143	77	4.97	76.5	150	4.21	4.99	0.62	－	68	no	no		159/71	159	71	4.16	81.21	368	5.58	7.07	2.12	－	86.7307	80.9522	-5.77848	218
394	female	38	no	no	21.36	99/61	99	61	4.37	60.7	218	4.91	5.35	1.33	－	43	no	no	22.55	115/71	115	71	4.7	47.64	266	5.49	5.88	1.72	－	125.513	166	40.4873	48
395	female	35	no	no	21.37	115/62	115	62	4.19	58.9	301	4.26	4.78	0.85	－	40	no	no	21.63	110/70	110	70	4.4	62.2	343	4.98	5.25	1.57	－	132.137	124.081	-8.05656	42
396	female	49	no	no	21.38	117/70	117	70	5.21	67.5	227	4.88	5.43	1.18	－	54	no	no	22.39	121/73	121	73	4.94	64.3	295	5	6.03	1.14	－	105.453	111.532	6.07912	68
397	male	53	yes	no	21.38	103/59	103	59	6.03	78.8	273	4.07	4.18	1.11	－	58	no	no	26.58	135/78	135	78	5.5	93.2	423	6.2	5.62	3.05	－	116.993	96.3932	-20.6001	150
398	male	51	no	no	21.38	162/80	162	80	3.99	89	203	5.95	5.17	0.91	0.30 1+	56	no	no	19.71	152/89	152	89	7.2	96.3	310	18.74	4.89	1.04	1+	102.458	93.5489	-8.90945	107
399	female	52	no	no	21.38	111/55	111	55	3.72	104	341	4.42	6	1.04	－	57	no	no	20.44	101/59	101	59	4.3	78.51	113	5.2	6.3	0.79	－	63.2672	87.5169	24.2497	-228
400	female	42	no	no	21.41	106/59	106	59	4.81	67.6	215	5	5.77	0.44	－	47							4.85	66.69	327	5.33	5.76	0.96	－	108.619	110.331	1.71217	112
401	male	28	no	no	21.41	127/79	127	79	3.21	92.9	313	4.98	4.81	1.24	－	33	no	no	18.4	102/76	102	76	5.1	92.5	348	5.99	4.46	1.21	1+	110.133	110.683	0.549776	35
402	female	58	no	no	21.41	124/67	124	67	5.95	75.6	257	5.81	4.69	0.79	－	63	no	no	25	124/65	124	65	4.1	85.6	297	5.45	6.77	1.28	－	89.4116	77.47	-11.9417	40
403	male	55	no	no	21.41	120/62	120	62	5.04	83.9	279	5.19	5.7	0.56	－	60	no	no	27.41	128/76	128	76	8.7	106.4	366	5.64	7.14	0.88	+-	108.01	82.11	-25.9003	87
404	male	46	yes	yes	21.45	113/70	113	70	5.27	76.7	322	4.77	5.59	1.5	－	51	yes	yes	23.26	117/70	117	70	4.94	75.92	354	4.57	5.42	1.87	－	124.219	125.692	1.47392	32
405	male	49	yes	no	21.45	110/70	110	70	5.99	89.5	372	4.85	4.1	0.51	－	54	yes	no	22.57	110/71	110	71	4.88	85.45	406	5.14	4.61	0.61	－	102.628	108.262	5.63348	34
406	female	55	no	no	21.45	128/70	128	70	5.07	74.9	283	5.18	6.54	1.1	－	60	no	no	22.58	122/54	122	54	3.55	68.59	236	5.13	6.99	1.88	－	91.3563	101.122	9.76568	-47
407	female	28	no	no	21.45	103/58	103	58	6.38	69.4	266	5.12	5.71	0.68	－	33	no	no	22.31	100/62	100	62	3.7	50.98	286	5.84	5.4	1.35	－	114.415	163.332	48.9173	20
408	male	56	no	no	21.45	153/84	153	84	5.25	102.2	397	7.33	5.55	2.09	－	61	no	no	22.49	132/77	132	77	4.44	105.77	393	7.13	4.11	3.53	－	85.7021	82.3728	-3.32937	-4
409	female	40	no	no	21.45	120/74	120	74	6.71	62.2	153		4.77	0.57	－	45	no	no	23.44	110/67	110	67	4.14	58.83	141	4.91	4.62	0.68	－	120.762	128.78	8.0177	-12
410	female	34	no	no	21.45	107/62	107	62	4.32	75.4	178	4.19	5.18	0.67	－	39	no	no	21.8	108/63	108	63	3.51	88.96	229	4.4	4.65	0.58	－	99.9556	82.5892	-17.3665	51
411	male	49	yes	yes	21.47	143/93	143	93	2.96	74.5	238	4.51	5.62	2	－	54	no	no	21.8	169/100	169	100	3.38	79.73	307	4.65	6.83	1.67	－	126.824	117.273	-9.55095	69
412	male	37	no	no	21.47	115/69	115	69	6.08	85.1	351	5.4	5.84	1.51	－	42	no	no	20.96	111/59	111	59	7.79	87.82	366	5.62	5.96	1.26	+-	115.159	111.053	-4.10612	15
413	female	53	no	no	21.48	164/102	164	102	3.38	71.1	287	4.29	4.27	0.44	－	58	no	no	20.2	140/76	140	76	4.33	84.39	345	5.27	4.75	0.97	－	97.7459	80.2077	-17.5382	58
414	female	45	no	no	21.48	102/65	102	65	3.22	64.1	234	4.65	5.41	0.52		50	no	no	22.86	102/60	102	60	2.3	55.9	202	4.3	5.09	0.94	－	113.885	133.373	19.4879	-32
415	female	29	no	no	21.48	104/57	104	57	4.61	68.9	275	4.5	3.36	0.48		34	no	no	20.7	86/57	86	57	4.08	65.93	290	5.22	3.79	0.83	－	114.555	120.53	5.97553	15
416	female	34	no	no	21.48	97/62	97	62	5.47	72.7	297	4.77	3.95	0.54	－	39	no	no	23.05	94/59	94	59	4.29	73.16	280	5.06	4.95	0.65	－	104.252	103.496	-0.756071	-17
417	female	56	no	no	21.48	93/48	93	48	3.14	66	181	4.65	3.62	0.5	－	61	no	no	21.79	111/64	111	64	4.8	76.7	290	4.69	5.79	1.07	－	105.329	88.5621	-16.7669	109
418	female	45	no	no	21.48	94/58	94	58	2.59	65.9	153	4.83	4.55	0.7	－	50							5.33	72.55	215	4.95	6.36	1.41	－	110.303	98.7203	-11.5829	62
419	female	22	no	no	21.48	106/70	106	70	5.32	74.4	227	5.18	4.29	0.54	－	27	no	no	21.34	100/67	100	67	4	77.68	274	5.96	3.85	0.61	－	110.886	105.501	-5.38538	47
420	male	84	no	no	21.5	106/45	106	45	6.58	94.6	201	5.04	5.1	1.13	－	89	yes	no	26.45	136/70	136	70	3.6	92.23	314	5.81	5.88	1.53	－	86.2925	88.8564	2.56394	113
421	female	57	no	no	21.51	125/71	125	71	4.56	71.4	222	4.22	7.08	1.5	－	62	no	no	20.55	116/69	116	69	4.45	70.77	291	4.45	5.32	1.41	－	95.8459	96.8312	0.985298	69
422	male	43	yes	yes	21.53	111/60	111	60	5.23	108.9	421	4.57	3.6	1.06	－	48	yes	yes	25.47	97/53	97	53	6.06	95.14	432	4.08	4.46	1.85	－	84.0342	98.2098	14.1757	11
423	male	43	no	no	21.53	121/73	121	73	3.72	86.4	324	4.69	5.65	1.57	－	48	no	no	23.04	106/69	106	69	3.5	84.3	320	5.41	6.11	2.44	－	109.761	112.923	3.16135	-4
424	male	45	yes	yes	21.55	108/72	108	72	5.79	99	341	4.97	4.18	2.52	－	50	yes	yes	21.05	94/58	94	58	5.45	100.74	325	4.85	4.63	1.06	+-	92.9426	91.0926	-1.85007	-16
425	female	40	no	no	21.55	102/60	102	60	3.89	65.2	190	4.33	3.43	0.46	－	45	no	no	21.01	92/52	92	52	4.09	69.53	222	4.79	3.65	0.44	－	114.373	106.194	-8.17938	32
426	male	37	no	no	21.55	128/77	128	77	5.99	86.4	316		5.13	0.72	－	42							5.3	86.64	434	5.55	6.05	1.06	－	113.161	112.8	-0.361663	118
427	male	70	no	no	21.55	143/81	143	81	5.41	85.7	325	6.24	6.64	1.16	－	75	no	no	21.55	143/73	143	73	4.09	86.3	363	6.21	6.43	1.49	－	100.361	99.5563	-0.804783	38
428	male	40	no	no	21.55	115/73	115	73	4.81	90.3	358	5.14	5.32	1.97	－	45	no	no	22.49	131/79	131	79	3.98	89.11	353	6.25	6.37	2.09	－	105.852	107.485	1.63294	-5
429	female	36	no	no	21.55	111/66	111	66	4.76	72.7	264	4.18	4.2	0.53	－	41	no	no	21.61	118/59	118	59	4.8	65.37	275	4.47	5	0.6	－	103.049	116.495	13.4461	11
430	male	37	no	yes	21.55	109/64	109	64	4.65	83.2	287	4.9	5.5	1.23	－	42	no	yes	21.8	110/63	110	63	4.22	79.14	297	4.65	5.27	1.28	－	118.199	125.224	7.02484	10
431	male	45	no	no	21.55	105/70	105	70	6.54	97.8	277	4.7	5.23	0.61	－	50	no	no	22.91	105/68	105	68	6.3	78.51	299	5.32	5.9	1.45	－	94.2599	121.46	27.2005	22
432	male	74	no	no	21.55	159/89	159	89	7.97	97.8	462	5.73	7.65	1.45		79	no	no	20.72	118/73	118	73	7.46	121.13	522	5.41	5.94	0.93	－	85.207	66.5662	-18.6408	60
433	female	37	no	no	21.56	89/58	89	58	3.87	72.6	278	5.17	5.84	5.37	－	42	no	no	23.15	102/60	102	60	4.07	79.92	335	4.51	4.82	0.92	－	102.64	91.8702	-10.7702	57
434	female	46	no	no	21.56	121/82	121	82	3.68	63.8	311	4.54	4.48	1.16	－	51	no	no	25.39	120/80	120	80	4.2	67.64	370	5.12	4.9	2.12	－	113.994	106.559	-7.43499	59
435	female	48	no	no	21.56	98/59	98	59	4.92	75.8	210	4.4	4.03	0.5	－	53	no	no	20.03	105/64	105	64	4.4	68	241	5.31	6.76	1.37	－	92.6305	104.997	12.3665	31
436	female	75	no	no	21.58	143/63	143	63	5.47	70.9	285	4.4	6.69	4.66	－	80	no	no	23.47	144/51	144	51	5.06	75.93	308	4.72	6.51	1.85	－	91.3905	84.4403	-6.9502	23
437	male	32	no	no	21.6	132/76	132	76	6.28	81.5	287	4.86	4.46	0.67	－	37	no	no	23.15	127/79	127	79	4.11	90.83	442	5.07	4.94	0.83	－	124.669	110.012	-14.6576	155
438	female	55	no	no	21.6	117/66	117	66	6.07	72.1	236	4.79	5.54	0.43	－	60	no	no	26.56	123/63	123	63	3.55	55.41	229	4.65	5.62	1.4	－	95.4626	129.357	33.8944	-7
439	male	69	no	no	21.6	95/60	95	60	6.23	66.3	296	5.69	5.56	1.49	－	74	no	no	22.76	141/81	141	81	5.43	92.92	352	4.92	5.2	1.94	+-	135.353	91.6845	-43.6683	56
440	male	54	no	no	21.6	105/57	105	57	5.36	77	281	4.64	5.17	0.66	－	61	no	no	25.95	122/75	122	75	6.4	90.1	295	6.33	5.61	1.55	+-	119.7	99.8509	-19.8491	14
441	female	38	no	no	21.6	92/58	92	58	3.73	58.8	243	4.82	6.09	2.12	－	43	no	no	22.66	92/54	92	54	3.62	68.49	275	5.05	6.88	2.45	－	130.205	109.188	-21.0168	32
442	female	57	no	no	21.61	177/76	177	76	5.56	89.9	322	5.55	5.33	2.1	－	62	no	no	22.32	143/74	143	74	5.9	76.59	409	5.84	4.94	2.46	+-	73.4688	88.3908	14.922	87
443	female	46	no	no	21.61	110/63	110	63	4.79	67	248	3.24	2.64	0.7	－	51	no	no	24.24	134/58	134	58	4.54	73.02	284	4.15	4.5	1.07	－	107.734	97.5511	-10.1831	36
444	male	55	no	no	21.61	103/63	103	63	3.17	60.9	247	4.5	3.23	0.76	－	60	yes	no	27.61	129/71	129	71	6.5	125.4	468	5.55	4.09	0.81	－	156.329	67.9284	-88.4001	221
445	female	37	no	no	21.61	89/58	89	58	4.91	64.7	259	4.65	5.34	0.65	－	42	no	no	22.76	97/60	97	60	4.82	67.17	293	4.72	5.74	1.22	－	117.235	112.274	-4.96065	34
446	male	41	no	no	21.63	111/77	111	77	5.06	84	278	5.11	4.43	1.25	－	46	no	no	21.47	114/70	114	70	4.48	88	280	5.5	4.12	1.09	－	114.49	108.506	-5.98422	2
447	male	60	no	no	21.63	117/76	117	76	6.03	83	350	5.38	4.78	0.88	－	65	no	no	24.49	122/66	122	66	6	77.86	340	8.27	5.8	1.03	－	107.448	115.675	8.22652	-10
448	male	41	no	no	21.63	112/69	112	69	5.45	80	328	4.86	5.66	0.72	－	46	no	no	25.35	120/63	120	63	5.22	88.6	401	5.19	5.41	1.08	－	121.121	107.658	-13.4629	73
449	male	58			21.64	129/69	129	69	3.91	56.5	369	4.71	6.63	4.25	－	63	no	no	23.67	139/81	139	81	5.63	89.38	375	4.78	5.48	1.09	+-	168.632	99.3283	-69.3039	6
450	female	45	no	no	21.64	113/72	113	72	4.76	61.7	267	4.55	7.09	1.44	－	50	no	no	21.37	106/67	106	67	3.07	71.43	260	5.39	6.26	1.94	－	119.013	100.509	-18.5039	-7
451	female	31	no	no	21.67	109/68	109	68	3.99	59.2	297	4.42	5.31	0.53	－	36	no	no	21.45	100/58	100	58	2.6	62.1	231	5.2	5.25	1.16	－	134.641	127.412	-7.22945	-66
452	female	56	no	no	21.67	96/60	96	60	4.19	85.5	337	4.57	4.94	1.35	－	61	no	no	22.14	102/60	102	60	6.3	64.6	379	5.21	5.44	2.31	－	78.1291	107.968	29.8385	42
453	female	44	no	no	21.67	114/60	114	60	4.43	82.9	263	4.35	5.2	1.03	－	48	no	no	22.48	109/70	109	70	5.87	90.81	374	4.27	5.37	1.03	+-	85.0259	76.538	-8.48794	111
454	female	46	no	no	21.67	103/68	103	68	2.99	70.9	267	5.65	6.98	1.7	－	51	no	no	22.58	106/61	106	61	2.98	67.67	278	5.81	6.71	1.51	－	100.925	106.504	5.57934	11
455	female	59	no	no	21.67	120/82	120	82	3.94	67.9	174	4.52	6.02	0.63	－	64							5.8	70.2	328	7.95	6.24	1.1	－	100.861	97.0573	-3.80376	154
456	male	45	yes	no	21.71	121/83	121	83	7.04	105.3	466	5.06	5.55	1.15	－	50	yes	no	25.22	136/87	136	87	5.23	112.66	461	5.37	5.01	1.53	－	86.5557	80.0637	-6.49199	-5
457	male	36	yes	yes	21.71	140/82	140	82	4.38	103	373		5.19	1.56	－	41	no	yes	24.58	120/72	120	72	4.7	116.2	390	4.84	4.79	1.77	－	92.9045	80.8356	-12.0688	17
458	female	40	no	no	21.72	114/77	114	77	5.75	66	198	4.05	3.82	0.58	－	45	no	no	23.42	100/71	100	71	4.11	67.75	288	4.68	4.26	0.53	－	112.775	109.42	-3.35487	90
459	female	34	no	no	21.72	114/77	114	77	4.69	57.7	280	4.81	5.04	0.97	－	39	no	no	21.83	117/89	117	89	4.2	47.57	264	4.74	6.01	1.29	－	136.112	170.079	33.9671	-16
460	male	59	yes	yes	21.72	131/59	131	59	5.2	77.3	379	5.11	4.67	1.16	－	64	yes	yes	21.89	112/59	112	59	6.68	82.74	300	5.68	5.16	0.66	1+	117.041	108.207	-8.83448	-79
461	male	43	yes	yes	21.72	122/67	122	67	5.5	67.9	279	4.55	4.3	0.59		48	no	yes		115/80	115	80	3.5	102	551	6.06	7.49	10.08	－	144.947	90.6278	-54.3189	272
462	female	36	no	no	21.72	96/61	96	61	4.95	72.7	159		5.37	0.6	－	41	no	no	23.05	110/57	110	57	4.33	70.28	185	5.2	5.03	0.71	－	103.049	107.155	4.10556	26
463	male		yes	no	21.74	97/57	97	57	4.36	87	283	4.74	6.53	0.79	－	42	no	no	21.06	112/51	112	51	4.01	94.39	363	4.97	5.72	0.86	－				80
464	female	34	no	no	21.77	104/58	104	58	3.39	71.4	296	4.65	3.63	0.98	－	39	no	no	21.77	99/58	99	58	3.59	73.08	300	4.56	3.4	0.64	－	106.445	103.626	-2.81883	4
465	male	48	no	yes	21.77	108/60	108	60	6.37	92.5	277	4.77	5.93	1.36	－	53							5.06	92.15	305	4.09	4.85	1	－	99.2112	99.6462	0.434977	28
466	female	37	no	no	21.77	102/59	102	59	3.96	71.4	260	4.02	4.57	0.48	－	42	no	no	25	134/81	134	81	4.2	48.52	197	5.25	5.22	1.36	－	104.634	163.413	58.7793	-63
467	male	30	no	no	21.77	101/56	101	56	4.17	80	247	4.93	4.22	1.89	－	35	no	no	20.2	94/47	94	47	4.85	77.02	199	5.27	3.5	0.82	－	129.05	134.829	5.77904	-48
468	female	36	no	no	21.77	100/69	100	69	4.85	72.1	217	4.6	3.93	0.58	－	41	no	no	23.24	98/56	98	56	5.83	72.86	228	5.12	4.15	0.93	－	104.039	102.788	-1.25135	11
469	female	32	no	no	21.77	118/63	118	63	3.94	67.6	267	4.5	5.3	1.09	－	37	no	no	22.5	118/77	118	77	3.8	52.63	222	5.34	5.01	0.76	1+	114.784	153.227	38.4433	-45
470	female	46	no	no	21.77	109/69	109	69	4.79	71.4	243	4.84	4.99	0.59	－	51	no	no	23.83	116/68	116	68	4.85	69.17	217	5.25	5.92	2.08	－	100.11	103.843	3.73368	-26
471	female	33	no	no	21.77	97/57	97	57	3.02	61.4	224	4.19	4.14	0.8	0.30 1+	38	no	no	22.86	101/56	101	56	2.5	60.24	219	4.84	4.41	0.74	－	127.462	130.298	2.8366	-5
472	female	40	no	no	21.77	116/55	116	55	3.01	66.5	222	4.74	4.22	0.77	－	45	no	no	20.8	119/66	119	66	3.84	73.91	237	4.59	4.46	0.69	－	111.797	98.9652	-12.8317	15
473	male	34	no	yes	21.77	110/66	110	66	4.76	94.4	418	4.67	4.36	1.41	－	39	no	no	24.98	112/67	112	67	5.93	110.67	487	4.55	5.38	2.47	－	103.938	86.5126	-17.4249	69
474	female	55	no	no	21.78	98/61	98	61	4.91	69.7	264	7.27	5.24	1.14	－	60	no	no	20.96	106/49	106	49	6.53	80.76	368	7.97	5.35	0.78	－	99.2658	83.7502	-15.5156	104
475	male	58	no	yes	21.78	141/86	141	86	4.48	91.3	306	4.64	4.37	1.82	－	63	no	yes	23.62	133/75	133	75	5.97	99.71	378	6.67	4.89	0.92	+-	96.9217	87.5507	-9.37096	72
476	male	35	no	no	21.8	125/90	125	90	6.43	78.9	316	4.89	4.52	0.8	－	40	no	no	23.11	148/101	148	101	4.63	81.87	361	4.68	4.72	1.38	+-	127.089	121.783	-5.30539	45
477	male	33	yes	no	21.8	102/61	102	61	5.44	90.3	346	4.82	3.94	0.89	－	38	no	no	21.72	102/61	102	61	4.71	92.87	386	4.75	4.41	1.37	+-	110.067	106.56	-3.50742	40
478	male	60	yes	yes	21.8	102/59	102	59	5.94	89	368	5	6.21	0.93	－	65	no	no	21.3	116/49	116	49	6.29	96.01	369	5.03	6.66	0.85	－	99.1333	90.8285	-8.30474	1
479	male	78	no	no	21.8	117/57	117	57	6.11	87.8	449	5.2	6.61	0.66	－	83	no	no	21.61	135/63	135	63	4.7	65.66	430	4.79	5.75	0.82	－	95.4756	133.512	38.0363	-19
480	female	32	no	no	21.8	91/53	91	53	3.41	73.5	248	4.05	3.55	0.53	0.30 1+	37							2.87	62.68	237	4.93	4.14	0.69	－	104.218	125.243	21.0244	-11
481	female	29	no	no	21.8	97/54	97	54	2.46	64.8	203	4.52	4.58	1.71	－	34	no	no	20.62	97/49	97	49	3.21	64.43	250	4.54	4.46	0.61	－	122.959	123.774	0.815212	47
482	female		no	no	21.83	106/61	106	61	2.45	61.8	211	3.98	6.09	1.32	－	56	no	no	21.34	135/72	135	72	3.4	63.1	290	4.45	6.13	1.56	－				79
483	female	52	no	no	21.83	109/55	109	55	4.86	79.2	246	4.99	5	4.1	－	57	no	no	21.45	104/52	104	52	4.4	70.51	274	5.89	4.66	3.86	－	86.6376	99.0727	12.4351	28
484	female	35	no	no	21.83	102/60	102	60	4.06	75.3	220	4.7	5.39	1.05	－	40	no	no	23.71	105/64	105	64	5.43	80.75	235	5.4	5.48	0.66	+-	99.5215	91.8112	-7.71026	15
485	female	55	no	no	21.83	123/63	123	63	4.87	78.3	257	4.79	5.51	0.62	－	60							5.7	83.7	335	4.99	6.55	1.08	－	86.7939	80.3647	-6.42925	78
486	female	50	no	no	21.83	150/88	150	88	4.87	76.8	304	4.73	5	0.94	－	55	no	no	22.1	128/73	128	73	3.82	75.18	401	5.06	4.74	0.7	－	90.487	92.7409	2.25383	97
487	female	39	no	no	21.83	104/65	104	65	3.11	74.8	208	4.58	3.68	1.27	－	44	no	no	23.05	101/55	101	55	4.16	75.56	277	4.57	4.2	1.05	－	98.1105	96.9726	-1.1379	69
488	male	41	no	no	21.83	101/66	101	66	6.36	70.1	286	5.81	5.39	1.47	－	46	no	no	25.42	129/80	129	80	5.7	91.2	375	5.36	4.12	0.47	－	141.067	104.124	-36.9433	89
489	female	26	no	no	21.83	105/69	105	69	3.45	74.6	215	4.32	3.49	0.6	－	31	no	no	23.05	100/61	100	61	3.38	74.85	268	3.95	3.07	0.45	－	106.857	106.445	-0.411762	53
490	male	57	no	yes	21.85	120/74	120	74	6.65	86.9	363	4.62	4.56	1.2	－	62	no	yes	23.67	118/74	118	74	6.3	88.04	459	5.07	4.74	0.74	－	102.97	101.432	-1.53711	96
491	male	46	no	no	21.85	108/71	108	71	6.01	96.4	347	7.17	4.49	0.51	－	51	no	no	23.04	121/83	121	83	3.86	90.33	354	4.55	4.11	0.69	－	95.4147	102.851	7.43666	7
492	male	27	no	no	21.85	118/76	118	76	6.9	94	401	4.4	4.33	1.21	－	32	no	yes	22.84	115/73	115	73	7.3	98.1	469	5.33	4.15	1.5	－	109.452	104.19	-5.26172	68
493	female	53	no	no	21.87	111/74	111	74	3.75	79.5	237	5.17	4.72	0.67	－	58	no	no	21.87	104/68	104	68	4.69	77.65	233	5.61	4.44	0.71	－	85.9275	88.2943	2.36679	-4
494	female	54	no	no	21.87	105/63	105	63	3.74	66.3	195	5.26	6.67	1.84	－	59	no	no	22.43	102/51	102	51	4.8	47.86	224	5.59	6.34	1.5	－	105.556	153.752	48.1959	29
495	female	37	no	no	21.87	121/81	121	81	3.86	69.4	214	4.46	5.66	0.69	－	42	no	no	21.6	111/72	111	72	3.79	68.95	234	4.64	5.94	0.88	－	108.121	108.936	0.814727	20
496	female	43	no	no	21.87	107/51	107	51	5.01	67	219	4.42	5.2	0.96	－	48							4.29	64.13	239	5.05	5.58	1.77	－	109.219	114.879	5.65981	20
497	female	32	no	no	21.87	120/81	120	81	4.92	82.1	198	6.35	6.01	1.79	－	37	no	no	27.73	146/73	146	73	5.4	67.3	260	6.27	5.9	1.66	+-	91.7248	115.374	23.6496	62
498	male	67	yes	yes	21.87	138/63	138	63	5.64	89.2	259	4.98	6.01	1.43	－	72	no	no	22.66	140/63	140	63	4.87	93.83	435	5.02	6.05	1.43	－	96.6865	91.2021	-5.48446	176
499	male	44	no	no	21.87	106/68	106	68	3.52	59.6	182	3.92	3.23	0.54	－	49	no	yes	17.93	135/73	135	73	3.6	95.8	324	4.53	5.19	0.72	－	167.697	96.9758	-70.7211	142
500	male	27	no	yes	21.88	124/79	124	79	5.35	95.9	351	4.33	4.33	0.95	0.30 1+	30	no	no	22.92	132/87	132	87	4.49	94.62	355	4.36	4.28	1.2	－	106.953	108.625	1.67139	4
501	female	41	no	no	21.89	100/66	100	66	4.24	69.4	203	5.74	5.57	0.55	－	46	no	no	22.49	112/73	112	73	3.85	60.01	251	7.98	5.99	1.4	1+	105.891	125.233	19.3418	48
502	male	35	no	yes	21.89	139/81	139	81	3.63	93.2	311	4.67	5.7	1.35	－	40	no	no	22.23	131/82	131	82	4.43	94.92	376	5.02	5.91	1.5	+-	104.864	102.675	-2.18975	65
503	male	53	yes	no	21.91	110/73	110	73	4.82	84.8	234	4.86	5.17	0.39	－	58	no	no	24.62	141/92	141	92	5.2	68.97	406	5.75	5.2	1.41	－	107.494	136.439	28.9451	172
504	female	66	no	no	21.91	148/64	148	64	7.42	67.2	196	5.54	5.49	0.52	－	71	no	no	27.34	160/74	160	74	6	84.2	426	5.14	5.66	1.81	－	99.7775	76.9142	-22.8633	230
505	male	60	yes	no	21.93	120/75	120	75	3.81	67.5	181	3.98	5.79	0.85	－	65	yes	no	25.04	118/72	118	72	5.1	86.8	334	5.59	6.63	1.34	－	136.395	102.038	-34.3567	153
506	female	40	no	no	21.94	116/77	116	77	3.83	61.5	188		3.63	0.73	－	45	no	no	21.56	102/59	102	59	4.4	49.11	190	4.81	4.47	0.76	－	122.35	158.619	36.2692	2
507	female	37	no	no	21.94	140/82	140	82	3.16	74.7	297	4.82	4.01	1.02	－	42	no	no	22.68	137/77	137	77	5.1	64.9	339	5.23	3.4	0.81	－	99.3178	116.818	17.4999	42
508	male	35	no	no	21.94	108/62	108	62	5.4	99.8	398	5.9	4.79	1.49	－	40	no	no	22.04	127/74	127	74	5.81	103.79	394	4.94	5.19	0.94	－	96.9031	92.617	-4.28607	-4
509	male	65	no	yes	21.95	132/70	132	70	6.31	73	290	6.25	4.66	0.63	－	70	no	no	24.49	140/79	140	79	7.12	86.46	374	6.27	3.89	0.54	－	122.598	100.85	-21.7487	84
510	male	54	no	no	21.97	123/70	123	70	6.41	92.3	259	5.69	6.41	1.28	－	59	yes	no	22.49	108/65	108	65	5.3	88	286	5.19	5.47	0.85	－	97.1094	102.606	5.49619	27
511	male	77	yes	no	21.97	138/65	138	65	5	85.1	324	4.91	4.87	0.69	－	82	no	no	22.49	131/61	131	61	6.35	85.48	393	5.61	4.32	0.98	－	99.2393	98.7304	-0.508932	69
512	male	67	no	no	21.97	147/80	147	80	4.34	93.1	296	4.29	5.38	0.85	－	72	no	no	22.32	137/74	137	74	4.87	103.28	320	5.68	5.22	0.98	－	92.0278	81.6417	-10.3861	24
513	male	66	yes	no	21.97	117/70	117	70	3.99	85.7	264	4.34	4.7	0.57	－	71	no	no	21.26	107/61	107	61	3.31	79.32	295	5.94	4.49	0.96	－	101.567	111.052	9.48461	31
514	male	48	yes	no	21.97	109/68	109	68	6.38	92.7	306	5	4.4	0.66	－	54	no	no	23.03	100/64	100	64	4.9	113.26	315	4.92	4.41	1.32	－	98.9642	78.5387	-20.4255	9
515	male	44	no	no	21.97	105/61	105	61	3.76	96.9	306	4.87	6.38	1.24	－	49	no	yes	22.15	94/52	94	52	4.53	93.63	366	4.96	5.38	1.28	+-	95.7065	99.5741	3.86754	60
516	female	46	no	no	21.99	134/75	134	75	3.71	59.7	181	5.06	3.66	0.58		51	no	no	21.87	130/69	130	69	4.7	53.81	256	4.77	5.94	2.25	－	123.075	138.749	15.6735	75
517	male	31	no	yes	22.02	114/68	114	68	3.4	90.4	314	5.46	4.95	1.15	－	36	no	yes	24.16	119/68	119	68	4.3	92.7	373	5.75	5.75	1.69	+-	111.331	108.149	-3.18151	59
518	male	45	no	no	22.02	134/89	134	89	6.61	98.4	553	4.91	5.75	0.99	－	50	yes	yes	23.57	114/83	114	83	5.8	106.7	540	5.78	5.69	1.52	+-	93.5969	85.2464	-8.3505	-13
519	female	63	no	no	22.03	150/73	150	73	4.22	62.8	165	5.19	7.34	0.81	－	68	no	no	20.83	153/64	153	64	4.64	58.48	213	5.31	7.18	1.79		108.911	118.247	9.33617	48
520	female	63	no	no	22.03	123/74	123	74	5.32	67.4	282	5.06	5.54	1.27	－	68				148/80	148	80	5.76	69.03	276	5.78	6.95	1.8	－	100.379	97.6491	-2.73026	-6
521	female	53	no	no	22.03	99/63	99	63	3.48	70.4	228	5.23	5.09	0.9	－	58	no	no	22.03	105/66	105	66	3.8	55.91	247	6.83	6.62	2.34	1+	98.8683	128.989	30.1208	19
522	female	49	no	no	22.03	118/73	118	73	4.85	72	268	4.91	5.74	1.18	－	54	no	no	22.83	115/67	115	67	4.9	55.74	206	5.29	6.57	1.23	－	97.8842	131.522	33.6376	-62
523	female	55	no	no	22.03	98/60	98	60	3.79	62.1	172	7.4	6.22	1.38	－	60	no	no	18.9	93/55	93	55	3.82	61.81	271	6.81	5.2	0.59	－	113.413	114.027	0.614277	99
524	male	41	yes	no	22.03	117/64	117	64	5.67	64	314	5.51	4.48	0.86	－	46	yes	no		128/79	128	79	5.1	91.6	471	6.35	5.17	5.82	－	156.694	103.6	-53.0949	157
525	male	67	no	no	22.04	127/74	127	74	4.03	76.5	332	7.36	3.86	1.05	－	72	no	no	26.84	135/68	135	68	4.86	89.62	351	8.78	4.06	1.06	+-	115.436	96.1638	-19.2723	19
526	male	67	no	yes	22.04	130/72	130	72	3.78	88.2	422	4.89	4.5	2.33	－	72	no	yes	23.62	135/65	135	65	5.28	93.08	459	4.82	4.65	3.19	－	97.9527	92.0506	-5.90204	37
527	female	35	no	no	22.04	99/75	99	75	3.89	75.7	253	4.86	3.58	0.74	－	40	no	no	22.04	111/77	111	77	4.75	75.59	238	5.04	3.43	0.57	－	98.9149	99.081	0.166129	-15
528	female	52	no	no	22.04	119/73	119	73	3.82	75.3	277	4.9	4.8	0.86	－	57	no	no	21.19	109/64	109	64	3.6	62.8	294	5.14	5.02	1.02	－	91.8362	113.237	21.4012	17
529	male	46	no	no	22.04	122/71	122	71	5.36	83.4	335	4.6	4.14	0.93	－	51	no	no		128/82	128	82	6.04	92.72	472	5.21	4.4	1.42	－	112.775	99.7981	-12.9774	137
530	female	47	no	no	22.04	105/65	105	65	3.05	64	194	4.72	3.67	0.75	－	52	no	no	25.71	111/72	111	72	3.38	68.91	270	4.7	4.32	0.98	－	113.088	103.841	-9.24661	76
531	male	75	no	yes	22.05	119/65	119	65	6.72	91.1	283	4.82	4.93	1.12	－	80	no	no	22.76	123/68	123	68	6.57	105.22	347	4.63	5.14	1.1	－	92.2271	78.0983	-14.1288	64
532	male	30	no	no	22.05	125/68	125	68	4.42	85.5	268	4.97	4.23	0.79	－	35	no	no	23.72	108/70	108	70	5.26	103	323	5.22	5.02	1.03	－	119.519	96.4074	-23.1112	55
533	male	74	no	no	22.05	109/70	109	70	5.53	106.8	360	5.04	4.45	3.6	0.30 1+	79	no	yes	26.96	171/78	171	78	5.64	90.27	452	6.63	4.86	1.24	+-	76.9759	93.4607	16.4848	92
534	male	80	no	yes	22.06	127/70	127	70	3.6	81.9	316	4.96	4.03	0.92	－	80	no	yes	22.06	127/70	127	70	3.6	81.9	316	4.96	4.03	0.92	－	102.926	102.926	0	0
535	female	43	no	no	22.06	104/61	104	61	2.44	77.9	226	4.98	6.32	1.39	－	48	no	no	21.45	98/64	98	64	3.6	82.7	248	5.33	7.7	1.64	－	91.7816	85.6621	-6.11955	22
536	female	37	no	no	22.06	104/60	104	60	4.22	75.6	214		4.49	0.59	－	42	no	no	21.97	112/66	112	66	5.1	54.39	259	5.14	6.09	1.67	－	97.9546	143.235	45.2807	45
537	female	77	no	no	22.06	130/82	130	82	4.07	73.9	228	4.68	7.76	1.06	－	82	no	no	26.67	152/83	152	83	4.5	52.91	215	5.1	5.49	1.31	－	86.6584	127.428	40.7693	-13
538	female	53	no	no	22.06	105/72	105	72	4.08	75.7	323	5.43	6.62	0.88	－	58	no	no	22.06	98/62	98	62	3.26	78.29	372	4.94	7.29	0.56	－	90.9242	87.4619	-3.46227	49
539	male	47	no	no	22.06	108/61	108	61	6.87	67.9	249	4.75	4.93	0.57	－	52	no	yes	20.2	98/48	98	48	6.1	90.7	137	5.22	5.26	1.84	－	142.353	101.921	-40.4316	-112
540	female	37	no	no	22.06	106/63	106	63	5.77	72.5	208	4.67	3.42	0.69		42	no	no	23.31	103/68	103	68	5.7	85.4	265	5.2	4.28	0.72	－	102.804	85.1014	-17.7024	57
541	male	30	yes	no	22.06	126/74	126	74	8.49	102.8	397	4.89	4.87	2.18	－	35	no	no	23.6	123/67	123	67	4.14	100.51	455	4.88	6.03	2.64	－	96.6239	99.1688	2.54491	58
542	male	54	yes	no	22.06	109/69	109	69	5.78	84.8	273	6.28	6.9	1.12	0.30 1+	59	yes	no	23.23	121/69	121	69	6.85	83.34	338	6.25	6.6	0.73	－	107.087	109.254	2.16782	65
543	male	30	no	no	22.09	106/63	106	63	4.72	95.5	333	5.08	4.87	0.72	－	35							4.02	109.42	402	5.66	5.12	0.86	－	105.196	89.9098	-15.2866	69
544	female	40	no	no	22.1	98/54	98	54	4.49	74.1	202	4.8	4.12	0.68	－	45	no	no	24.3	112/60	112	60	4.57	78.74	247	4.97	4.99	0.83	－	98.6724	91.9933	-6.67906	45
545	male	53	no	no	22.1	100/62	100	62	4.93	83.4	355	4.27	4.75	1.02	－	58	no	no	20.31	107/51	107	51	5.92	93.9	411	4.22	4.77	1.21	－	109.579	95.5644	-14.0144	56
546	female	35	no	no	22.1	101/61	101	61	4.02	55.7	267	4.08	5.55	0.65	－	40	no	no	22.68	108/74	108	74	2.8	45.7	247	4.85	6.56	0.63	－	140.936	177.09	36.1546	-20
547	female	43	no	no	22.1	115/65	115	65	3.16	64.8	224	4.09	5.77	1.3	－	48	no	no	22.86	110/63	110	63	4.29	66.03	215	4.64	6.28	1.82	－	113.51	111.073	-2.43655	-9
548	female	36	no	no	22.13	110/78	110	78	2.19	72.2	176	4.83	5.58	0.79	－	41	no	no	25.06	106/66	106	66	3.17	73.79	176	4.93	5.62	0.42	－	103.873	101.294	-2.57859	0
549	female	54	no	no	22.14	128/77	128	77	4.17	77.8	356	4.44	5.66	1.76	－	59	no	no	20.94	126/71	126	71	4.41	75.26	232	4.76	4.78	1.31	－	87.7643	91.1912	3.42696	-124
550	female	45	no	no	22.14	110/55	110	55	4.04	75.9	225	5.04	5.74	1.25	－	50	no	no	21.77	128/65	128	65	3.7	58.37	256	6.15	7.25	1.82	－	93.7094	126.882	33.1724	31
551	female	44	no	no	22.14	109/66	109	66	4.19	75.8	212	5.29	5.27	0.49	－	49	no	no	23.34	108/70	108	70	5.04	71.69	245	5.12	5.77	0.73	－	94.2812	100.546	6.26465	33
552	female	31	no	no	22.14	117/68	117	68	2.86	63.2	238	4.77	4.37	0.57	－	36	no	no	23.31	106/60	106	60	3.4	51.46	290	5.04	4.36	0.59	+-	124.856	158.271	33.4149	52
553	female	37	no	no	22.14	116/71	116	71	2.41	66.8	202	4.93	3.37	0.33	正常	42	no	no	25.1	108/63	108	63	2.7	74.21	257	4.63	3.9	0.66	－	112.992	100.075	-12.9169	55
554	male		no	no	22.15	137/65	137	65	5.21	91.1	339	4.86	7.04	0.48	－		no	no	21.72	144/72	144	72	5.57	71.99	256	4.63	6.25	0.48	－				-83
555	female	43	no	no	22.15	99/66	99	66	3.57	70.2	237	5.72	5.14	0.76	－	48	no	no	23.53	100/60	100	60	3.3	66.9	238	5.78	5.94	1	－	103.494	109.408	5.91336	1
556	male	59	no	no	22.15	128/79	128	79	5.1	90.6	296	4.76	4.85	0.98	－	64	no	no	22.49	107/66	107	66	5.4	95.99	421	4.55	4.67	0.77	－	97.4476	91.1609	-6.28677	125
557	male	67	no	no	22.15	142/80	142	80	5.78	97.4	392	6.28	4.98	1.06	－	72	no	no	24.98	143/72	143	72	5.6	98.94	421	6.65	3.85	0.89	－	87.3554	85.7883	-1.56719	29
558	male	29	no	no	22.15	114/69	114	69	4.26	86.3	317	4.52	4.48	0.8	－	34	no	no	21.55	103/66	103	66	5.64	114.81	390	4.59	4.61	0.57	－	119.058	85.644	-33.4136	73
559	male	48	no	no	22.15	112/73	112	73	5.87	88.9	381	4.83	6.83	1.03	－	53	no	no	21.89	121/81	121	81	5.42	89.12	374	5.21	6.25	1.47	－	103.862	103.566	-0.295819	-7
560	male	53	no	no	22.16	116/69	116	69	6.23	91.6	335	4.66	5.29	1.87	－	58	no	no	21.85	134/78	134	78	5.97	93.68	366	4.98	5.2	1.71	－	98.3388	95.8234	-2.51535	31
561	male	47	no	yes	22.16	111/62	111	62	9.41	86.7	328	6.76	4.93	1.59	－	52	no	yes	22.34	124/66	124	66	4.61	81.52	279	7.48	5.14	1.31	－	107.367	115.278	7.91088	-49
562	male	38	no	no	22.16	120/73	120	73	5.36	91.2	364	4.59	5.95	2.13	－	43	yes	no	23.3	111/70	111	70	7.36	111.61	457	5.32	5.66	1.23	+-	105.743	83.7596	-21.983	93
563	male	42	no	no	22.16	115/56	115	56	4.34	80.2	323	4.75	4.8	0.67	－	47	no	no	21.63	95/57	95	57	6.45	76.83	352	5.12	4.19	0.57	－	120.183	126.287	6.10372	29
564	female	61	no	no	22.19	131/75	131	75	6.25	81.6	289	4.85	5.46	1.08	－	66	no	no	20.55	126/71	126	71	4.8	60.99	219	6.02	5.26	1	+-	81.0348	113.39	32.3549	-70
565	male	46	no	no	22.2	130/98	130	98	4.84	73.5	271	5.47	4.89	1.48	－	51	no	no	23.32	158/103	158	103	4.91	69.14	382	7.61	3.6	1.74	－	130.48	140.021	9.54059	111
566	male	44	yes	yes	22.2	129/80	129	80	5.47	78	403	6.2	7.17	4.83	－	49	yes	yes	22.2	142/87	142	87	3.59	77.87	424	5.63	6.31	1.84	－	122.937	123.174	0.236874	21
567	male	45	yes	no	22.21	136/73	136	73	3.25	75	160	5.18	5.15	0.91	－	50	yes	no	24.28	118/65	118	65	4.26	79.52	278	5.94	5.43	0.7	－	128.043	119.682	-8.36159	118
568	female	30	no	no	22.21	87/49	87	49	5.91	61.1	263	5.44	4.4	0.67	－	35	no	no	21.3	107/69	107	69	4.71	63.51	235	5.32	3.7	0.78	－	130.688	124.982	-5.70602	-28
569	female	41	no	no	22.21	112/74	112	74	4.25	80.1	208	4.18	6.48	1.61	－	46							6.18	71.43	167	4.76	5.83	2.29	－	89.7423	102.426	12.6838	-41
570	male	53	no	no	22.21	118/63	118	63	5.63	67.9	235	3.98	5.36	1.24	－	58	no	no	23.34	107/55	107	55	4.5	74.4	350	6.26	4.36	0.58	－	138.923	125.014	-13.9096	115
571	male	45	no	no	22.22	113/68	113	68	4.49	89.9	417	4.95	4.82	1.3	－	50	no	no	24.9	119/79	119	79	6.43	108.49	403	4.71	5.24	0.98		103.882	83.6254	-20.2564	-14
572	male		no	no	22.23	126/80	126	80	6.44	96.9	256	4.96	5.52	0.85	－		no	no	23.18	128/78	128	78	6.97	99.57	327	5.01	5.51	0.81	+-				71
573	female	61	no	no	22.23	153/90	153	90	4.75	74.1	238	5.37	5.55	1.83	－	66	no	no	23.59	161/82	161	82	6.32	77.63	310	5.25	5.58	1.24	－	90.5716	85.8357	-4.73587	72
574	female	43	no	no	22.23	108/70	108	70	3.89	71.3	189	4.89	4.95	0.43	－	48	no	no	26.45	95/56	95	56	3.11	68.82	221	5.15	4.89	0.4	－	101.654	105.893	4.23896	32
575	female	44	no	no	22.23	109/74	109	74	4.38	70.7	232	4.42	6.15	2.42	－	49	no	no	24.39	102/63	102	63	4.54	76	300	4.47	7.08	1.41	－	102.172	93.9949	-8.1774	68
576	male	57	no	no	22.23	149/100	149	100	3.66	91.1	387	4.79	5.71	1.61	－	62							2.66	89.31	436	4.81	6.24	1.95	－	97.5109	99.7697	2.2588	49
577	male	68	no	no	22.23	135/80	135	80	4.95	87.3	473	5.64	4.67	1.29	－	73	no	no	27.97	122/70	122	70	5.03	100.15	447	4.65	4.39	0.81	－	98.8213	84.3392	-14.482	-26
578	male	54	yes	no	22.23	113/69	113	69	5.65	92.6	260	4.71	5.25	1.08	－	59	no	no	25.26	157/90	157	90	5.8	89.4	312	5.31	5.62	0.77	－	96.7465	100.754	4.00716	52
579	male	53	yes	yes	22.23	138/91	138	91	7.43	80.1	287	7.9	5.82	1.2	－	58	yes	yes	27.68	136/80	136	80	4.1	86.1	489	6.12	5.59	4.46	+-	114.805	105.623	-9.18184	202
580	male	47	no	no	22.23	111/69	111	69	2.88	79.8	275	4.62	4.32	0.53	－	52	no	no	26.99	140/76	140	76	5.5	97.4	409	6.48	3.65	1.64	－	118.15	93.8744	-24.2754	134
581	female	29	no	no	22.26	108/60	108	60	4.94	63	231	4.74	4.35	0.52	－	34	no	no	21.94	103/66	103	66	3.96	72.25	356	4.62	4.34	1.41	－	127.022	108.447	-18.5746	125
582	female	32	no	no	22.27	114/65	114	65	4.48	75.6	227	4.49	4.53	0.4	－	37	no	no	23.44	91/47	91	47	4.3	77.4	293	4.63	5.44	1.3	1+	100.885	98.1819	-2.70258	66
583	male	64	no	yes	22.28	103/58	103	58	5.97	89	447	5.36	5.85	2.1	－	69	no	yes	25.39	148/73	148	73	7.21	94.81	348	5.6	5.6	0.91	－	97.843	90.957	-6.88599	-99
584	male	33	no	no	22.28	117/72	117	72	4.6	101.2	525	4.77	4.91	2.37	－	38							5.06	115.55	603	5.54	4.6	1.17	+-	96.5036	82.8105	-13.6931	78
585	male		no	no	22.31	148/89	148	89	6.85	110.7	328	4.74	5.67	2.83	－		no	no	22.86	167/82	167	82	6.69	118.5	502	4.55	5.95	2.02	－				174
586	male		no	no	22.31	147/81	147	81	5.69	109.4	447	5.11	4.38	0.89	－		no	no	20.69	154/84	154	84	7.46	127.89	429	4.93	5.46	0.59	－				-18
587	female	51	no	no	22.31	115/65	115	65	4.05	73.8	235	5.13	6.31	1.06	－	56	no	no	21.63	118/68	118	68	3.91	80.21	199	5.12	7.47	1.35	－	94.3649	85.7171	-8.64773	-36
588	male	55	no	yes	22.31	131/78	131	78	4.95	80	264	4.91	5.15	0.73	－	60	no	yes	21.72	116/67	116	67	4.56	87.32	281	4.74	5.07	0.91	－	114.109	103.143	-10.9658	17
589	female	30	no	no	22.31	89/53	89	53	4.63	59.5	230	5.28	5.03	1.32	－	35	no	no	22.31	96/63	96	63	4	66.12	244	6.02	5.79	0.84	－	134.752	119.307	-15.4456	14
590	female	46	no	no	22.31	96/56	96	56	3.09	72.7	215	4.82	5.63	0.68	－	51	no	no	24.34	108/58	108	58	4	74.74	284	5.12	6.49	1.44	－	98.0468	94.9651	-3.08174	69
591	male	46	yes	no	22.31	126/72	126	72	4.38	85.9	398	5.1	4.83	1.66	－	51	yes	no	24.49	167/94	167	94	9.1	115.3	401	5.58	5.56	4.06	+-	108.996	77.6049	-31.3915	3
592	female	44	no	no	22.31	104/65	104	65	5.09	62.8	278	4.8	5.52	1.06	－	49	no	no	24.03	113/69	113	69	4.6	51.92	321	5.05	5.84	2.84	－	117.143	145.904	28.7605	43
593	male	41	no	yes	22.32	112/66	112	66	5.18	112.3	317		6.39	1.01	－	46	no	no	23.53	111/65	111	65	5.6	92.71	369	4.97	5.55	1.58	－	81.893	102.169	20.2764	52
594	male	63	yes	no	22.32	143/71	143	71	4.64	74.3	276	5.42	3.91	0.72	－	69	yes	no	19.44	134/63	134	63	5.7	89.8	343	5.28	4.94	0.64	－	120.891	97.1478	-23.7429	67
595	male	47	no	no	22.32	101/58	101	58	6.67	90.1	317	4.53	3.4	0.63	－	52	no	no	23.6	118/69	118	69	3.8	97.9	391	5.64	5.52	2.39	－	102.705	93.3214	-9.38371	74
596	female	26	no	no	22.32	120/77	120	77	2.94	70.2	219	5.01	4.93	0.48	－	31	no	no	24.45	104/67	104	67	5.53	74.79	314	5.03	4.3	0.62	－	114.623	106.544	-8.07891	95
597	male	31	no	no	22.34	114/72	114	72	6.41	88.7	353	4.83	3.71	0.73	－	37	no	no	23.12	115/69	115	69	3.8	91.58	316	4.74	3.63	1.48	－	113.797	109.677	-4.1197	-37
598	male	49	yes	yes	22.34	107/65	107	65	3.44	68.1	376	4.51	5.48	1.58	－	54	no	yes	24.58	111/61	111	61	3.45	72.83	422	5.04	5.69	2.49	－	140.676	130.186	-10.4895	46
599	female	47	no	no	22.38	98/56	98	56	4.73	67.7	295	5.25	5.58	0.74	－	52	no	no	22.38	104/74	104	74	4.48	58.79	289	4.98	6.07	1.49	－	105.986	124.73	18.7442	-6
600	female	43	no	no	22.38	106/70	106	70	4.27	68.9	229	4.42	5.45	0.64	－	48	no	no	23.34	109/61	109	61	5	55.61	302	4.99	4.88	0.8	－	105.751	135.42	29.6691	73
601	male	47	no	yes	22.39	138/88	138	88	5.1	87.8	349	5.49	3.79	1.28	－	52	yes	yes	22.99	133/82	133	82	3.8	89.77	376	4.96	4.23	1.66	－	105.816	103.141	-2.67518	27
602	male		no	no	22.41	124/59	124	59	4.61	86.2	317	6.19	3.9	0.57	－	77	no	no	25.82	136/76	136	76	6.19	94.85	344	8.43	4.35	0.77	－				27
603	male	58	no	no	22.41	125/75	125	75	4.02	74.3	247	11.37	5.48	1.55	－	63	no	no	22.77	120/66	120	66	3.9	75.6	292	10.12	5.57	2.05	－	122.937	120.501	-2.43631	45
604	male	63	no	yes	22.41	112/64	112	64	4.23	76	255	7.64	6.04	0.81	－	68	no	no	24.02	114/66	114	66	4.95	79.3	351	10.12	6.07	0.79	+-	117.776	112.138	-5.63756	96
605	female	33	no	no	22.41	124/77	124	77	4.54	71.7	205	4.61	5.4	1.8	－	38	no	no	22.58	115/68	115	68	3.36	69.62	235	4.86	5.98	1.68	－	106.575	110.258	3.68283	30
606	male	44	no	no	22.41	131/70	131	70	6.3	89	321	5.09	3.56	1.27	－	49	no	no	23.05	127/74	127	74	4.12	80.63	365	5.11	4.32	1.94	－	105.576	118.321	12.7456	44
607	female	48	no	no	22.41	106/56	106	56	4.1	76.8	220	4.33	6.52	0.98	－	53	no	no	23.31	120/69	120	69	4.5	69.7	299	5.05	7.75	1.35	－	91.24	102.047	10.8073	79
608	female	38	no	no	22.41	110/70	110	70	4.46	74.6	219	5.53	4.86	0.48	－	43	no	no	25.56	116/59	116	59	3.82	76.22	327	5.33	4.91	1.71	－	98.9344	96.5118	-2.42261	108
609	female	53	no	no	22.41	110/76	110	76	5.56	86.6	266	4.53	5.09	2.23	－	58	no	no	24.57	129/85	129	85	7.1	89.6	356	9.53	4.24	0.89	+-	77.8503	74.8501	-3.00018	90
610	male	41	no	yes	22.41	132/93	132	93	6.63	83.9	395	4.26	6.04	1.05	0.30 1+	46	no	yes	21.61	125/81	125	81	5.5	72.93	373	4.62	6.16	1.85	+-	114.647	134.769	20.1221	-22
611	male	51	no	yes	22.43	149/77	149	77	5.58	82.8	299	7.11	6.89	1.07		56	yes	yes		116/64	116	64	4.61	80.29	335	5.49	9	2.58	－	111.362	115.389	4.02707	36
612	female	39	no	no	22.43	103/66	103	66	2.3	60.4	198	4.2	4.69	0.76	－	44							2.74	63.98	185	4.43	5.75	0.95	－	125.569	117.496	-8.07273	-13
613	female	39	no	no	22.46	111/77	111	77	4.64	80.4	251	4.86	3.95	0.45		44	no	no	22.99	116/67	116	67	3.64	67.44	255	5.02	4.02	1.31	－	90.2677	110.567	20.2997	4
614	male	30	yes	no	22.46	118/69	118	69	5.62	78.8	329	5.19	4.16	2.53	0.30 1+	35	no	no	23.72	119/74	119	74	4.3	52.77	357	5.33	4.88	2.43	－	131.321	208.588	77.2675	28
615	male	30	no	no	22.47	129/66	129	66	5	77.3	342	4.78	4.74	0.28	－	35	no	no	24.62	118/62	118	62	5.3	62.45	368	4.75	4.98	0.61	+-	134.266	171.743	37.4776	26
616	female	39	no	no	22.48	98/68	98	68	4.53	68.9	249	5.44	4.33	0.66	－	44	no	no	24.97	95/51	95	51	4.28	72.27	395	4.79	4.87	1.4	－	107.868	102.085	-5.78346	146
617	male	54	yes	yes	22.49	106/75	106	75	6.36	87.1	282	6.57	5.11	3.78	－	62	no	no	22.49	111/78	111	78	5.8	89.8	285	7.16	4.62	2.07	－	103.83	100.236	-3.59419	3
618	male	51	yes	yes	22.49	101/62	101	62	4.25	91.5	260	5.11	4.55	1.62	－	56	yes	yes	21.45	96/51	96	51	4.69	93.23	305	4.99	5.25	1.36	－	99.2347	97.1127	-2.12195	45
619	male	36	no	yes	22.49	116/70	116	70	5.31	88.5	328	4.5	5.53	0.53	－	41	no	no	23.53	106/70	106	70	4.7	68.27	364	4.95	6.3	1.45	－	110.682	149.331	38.6485	36
620	male	36	no	no	22.49	113/66	113	66	5.71	90.2	375	5.28	5.53	3.39	－	41	no	no	21.45	106/60	106	60	5.33	97.21	400	5.29	5.9	1.44	－	108.279	99.319	-8.95955	25
621	male	37	yes	yes	22.49	119/77	119	77	3.55	82.9	327	4.72	4.77	1.4	－	42	no	yes		185/127	185	127	5.1	102.3	385	6.91	6.07	1.84	1+	118.693	93.1191	-25.5734	58
622	male	60	no	yes	22.49	119/65	119	65	6.2	76.9	228	4.66	6.1	0.86	－	65	no	yes	20.99	99/67	99	67	7.8	154.3	229	7.8	3.9	2	－	117.343	52.5341	-64.8087	1
623	male	25	no	no	22.49	123/69	123	69	4.44	79.3	327	4.83	4.46	0.98	－	30	no	no	25.26	124/70	124	70	4.9	77.79	414	5.33	4.4	1.21	+-	135.281	138.316	3.03488	87
624	female	45	no	no	22.5	97/62	97	62	5.36	85.5	297	4.36	5.9	0.77	－	50	no	no	26.77	101/60	101	60	5.4	91	380	4.99	5.77	0.9	－	81.6757	76.0061	-5.66968	83
625	female	50	no	no	22.5	137/85	137	85	3.65	53.9	242	4.29	5.69	1.53		55							3.47	53.28	304	4.53	5.56	1.35	+-	136.157	137.987	1.83004	62
626	female	39	no	no	22.5	103/64	103	64	5.15	72.8	187	4.93	4.79	0.75	－	44	no	no	22.68	111/66	111	66	5.04	73.8	204	4.82	5.01	0.99	－	101.227	99.6462	-1.58122	17
627	female	49	no	no	22.5	107/56	107	56	3.06	64.2	190	4.7	6.35	0.75	－	54	no	no	23.59	119/71	119	71	5.5	51.11	260	5.58	6.96	1.33	－	111.732	145.365	33.6322	70
628	male	59	no	no	22.5	106/60	106	60	3.28	86.9	385	4.52	5.04	2.03	－	64	no	no	24.77	108/64	108	64	7	95.2	340	5.38	6.56	1.87	+-	102.251	92.0344	-10.2168	-45
629	female	42	no	no	22.5	108/70	108	70	3.45	68.9	203	4.54	3.94	0.32	－	47	no	no	23.24	107/59	107	59	4.24	62.68	362	4.83	5.45	1.14	－	106.257	118.516	12.2587	159
630	male	43	yes	yes	22.5	131/86	131	86	5.89	82.5	340	4.36	4.75	2.97	－	48							5.27	96.33	374	5.19	4.54	2.39	－	115.771	96.8111	-18.9595	34
631	male	41	no	no	22.53	133/92	133	92	5.9	85.1	402	4.66	4.55	0.8	－	46	yes	no	23.72	140/88	140	88	5.83	94.19	477	5.12	4.58	0.83	+-	112.784	100.319	-12.4646	75
632	male	64	no	no	22.53	136/81	136	81	6.36	90	283	5.04	5.32	0.69	－	69	no	no	21.85	138/86	138	86	4.79	93.62	308	5.68	5.35	1.08	－	96.5895	92.2925	-4.29701	25
633	female	51	no	no	22.53	128/70	128	70	4.19	79.7	257	6.18	6.26	0.84	－	56	no	no	24.73	131/57	131	57	4.16	70.68	273	5.51	6.35	0.82	－	86.3504	99.188	12.8376	16
634	male	41	no	no	22.53	124/68	124	68	5.04	78.9	271	4.6	5.87	1.04	－	46	yes	no	24.82	115/65	115	65	4.9	93.2	362	5.52	6.37	1.92	－	123.072	101.55	-21.5219	91
635	male	60	no	no	22.53	161/98	161	98	6.68	96.6	326	5.16	5.32	1.4	－	65	no	no	22.79	167/84	167	84	6	112.13	429	5.02	5.17	1.55	－	90.1886	75.934	-14.2546	103
636	female	55	no	no	22.55	123/78	123	78	4.35	75.5	263	5.49	6.95	3.94	－	60	no	no	22.66	113/69	113	69	6.34	69.08	341	5.57	6.15	3.21	－	90.519	100.295	9.77569	78
637	female	53	no	no	22.55	101/63	101	63	5.18	74.7	208	4.5	4.61	0.61	－	58	no	no	23.01	110/68	110	68	4.13	80.66	259	4.23	4.88	0.49	－	92.3303	84.5031	-7.8272	51
638	male		no	no	22.57	129/60	129	60	5.53	100.1	251	4.97	5.12	1.3	－	71	no	no	25.65	120/60	120	60	7.59	109.59	377	5.5	4.27	1.49	－				126
639	male	66	no	no	22.57	114/75	114	75	4.62	96.5	267	5.02	5.13	1.68	－	71	no	no	21.89	119/68	119	68	7.6	77.49	274	5.66	5.02	1.02	－	88.5662	114.084	25.5174	7
640	female	53	no	no	22.58	111/68	111	68	3.86	62.5	228	4.69	5.61	1.49	－	58	no	no	22.31	106/65	106	65	4.7	42.66	218	5.63	5.79	1.19	－	113.425	176.243	62.8176	-10
641	female	38	no	no	22.58	113/71	113	71	3.9	78.6	254	4.53	5.38	0.79	－	43	no	no	24.77	107/73	107	73	5.34	95.98	377	4.42	6.48	0.77	+-	93.1473	73.9693	-19.178	123
642	female	45	no	no	22.58	116/69	116	69	5.29	67.3	267		5.17	0.88	－	50	no	no	23.62	108/62	108	62	4.3	50.38	269	4.87	6.2	0.93	－	107.66	150.375	42.7156	2
643	female	30	no	no	22.58	102/74	102	74	6.05	76	254	4.54	5.76	2.41	－	35	no	no	23.83	108/74	108	74	6	65.37	342	5.05	6.17	1.31	－	101.594	120.888	19.2932	88
644	female	47	no	no	22.58	99/64	99	64	4.42	75	223	4.79	6.38	1.56	－	52							4.87	80.82	304	4.87	6.71	1.41	－	94.1732	86.3916	-7.78165	81
645	female	33	no	no	22.58	101/61	101	61	4.86	61.5	177	3.95	4.88	0.5	－	38	no	no	24.91	103/66	103	66	5.04	71.15	350	3.96	5.9	0.86	－	127.222	107.527	-19.6959	173
646	female	54	no	no	22.59	127/58	127	58	6.27	57.2	210	14.63	6.58	1.41	－	59	no	no	21.51	110/50	110	50	9.3	84.2	304	11.15	6.38	2.38	+-	125.162	80.1121	-45.0501	94
647	male	32	yes	yes	22.59	127/90	127	90	5.32	89.8	371	4.54	6.27	0.83	－	37	yes	yes	22.94	130/79	130	79	4.53	88.08	401	4.5	6.57	1.29	+-	111.469	113.985	2.51571	30
648	female	41	no	no	22.59	95/60	95	60	3.95	72.2	359	4.93	5.72	1.01	－	46	no	no	24.61	106/59	106	59	4.8	53.36	337	5.19	6.17	0.98	－	101.167	143.411	42.2442	-22
649	female	45	no	no	22.59	113/72	113	72	4.26	66.9	216	4.42	5.07	0.58	－	50	no	no	23.8	132/70	132	70	3.34	65.59	291	4.82	4.82	0.47	－	108.403	110.905	2.50232	75
650	female	39	no	no	22.59	126/79	126	79	4.82	65.5	261	4.37	4.95	0.72	－	44	no	no	26.56	118/72	118	72	3.39	79.05	223	5.36	5.73	0.69	－	114.355	92.049	-22.3061	-38
651	male	30			22.59	116/68	116	68	2.77	62.8	225	5.48	3.88	1.41	－	35	no	no	22.04	140/75	140	75	5.4	93.6	417	5.63	5.75	2.01	－	170.639	107.664	-62.9749	192
652	female	45	no	no	22.59	119/72	119	72	2.92	85.8	257	4.13	4.28	0.46	－	50	no	no	21.94	106/59	106	59	4.1	82.6	190	7.67	4.86	0.72	－	81.3463	84.9937	3.64748	-67
653	male		yes	no	22.6	106/60	106	60	5.17	106.9	431	4.69	5.08	0.72	－	78			23.67	125/83	125	83	6.18	117.93	465	4.66	4.91	0.71	－				34
654	male	38	no	no	22.6	111/67	111	67	4.56	80.3	172	5.54	5.24	2.22	－	43	yes	no	24.16	105/65	105	65	5.09	76.13	195	4.71	5.22	2.85	+-	122.474	130.247	7.77372	23
655	male	53	no	no	22.6	120/79	120	79	5.41	86.2	316	6.96	6.1	1.76	－	58	no	no	21.95	126/79	126	79	3.23	94.38	328	4.82	5.33	1.48	－	105.482	95.0037	-10.4779	12
656	male	44	yes	yes	22.6	110/65	110	65	6.05	85.3	351	4.71	5.08	0.75	－	49							7.5	84.7	350	5.05	6.11	1.14	+-	110.878	111.785	0.906889	-1
657	male	31	no	no	22.6	105/66	105	66	4.4	83.5	296	4.64	5.98	0.87	－	36	no	no	24.49	116/67	116	67	4.42	96.18	439	5.28	7.01	1.16	－	122.013	103.646	-18.3671	143
658	male	45	yes	yes	22.6	102/68	102	68	5.18	84.1	391	5.38	5.5	2.34	－	50	yes	yes	24.21	102/61	102	61	5.52	92.84	365	5.04	4.26	1.3	+-	112.192	100.095	-12.0976	-26
659	female	52	no	no	22.6	119/79	119	79	7.3	62.7	251	4.96	4.38	0.77	－	57							5.86	64.93	271	4.98	4.7	0.78	－	113.446	108.962	-4.48428	20
660	male	67			22.6	142/84	142	84	8.69	72.4	564	4.82	6.07	0.97	－	72	no	no	25.39	114/69	114	69	6	89.1	245	10.8	2.58	0.83	+-	123.012	96.8118	-26.2006	-319
661	male	48	no	yes	22.64	125/86	125	86	5	92.9	286	4.99	7.8	2.31	－	53							4.78	98.26	297	5.01	6.29	1.73	+-	98.7184	92.5306	-6.18778	11
662	female	74	no	no	22.64	157/82	157	82	5.39	64	225	4.6	6.07	1.44	－	79	no	no	23.5	160/75	160	75	4.04	61.04	244	5.3	5.43	1.4	－	103.133	108.926	5.79266	19
663	male	41	yes	no	22.65	116/81	116	81	6.18	98.7	385	5.31	5.22	1.65	－	46	yes	no	22.99	112/76	112	76	5.11	103.58	376	5.43	5.28	1.37	－	95.048	89.8994	-5.14864	-9
664	male	50	no	yes	22.65	113/75	113	75	5.53	77.1	300	8.02	4.23	0.79	－	55	no	no	23.18	127/76	127	76	4.18	90.88	310	6.84	3.88	0.53	－	121.403	100.419	-20.9835	10
665	male	25	no	no	22.65	119/73	119	73	5.85	90.3	451	4.22	4.62	0.85	－	30	no	no	26.06	147/78	147	78	7.3	72.96	401	5.81	6.66	1.29	－	116.449	148.936	32.4869	-50
666	female	51	no	no	22.66	118/70	118	70	5.02	73.1	258	4.57	5.23	1.13	－	56	no	no	23.44	123/71	123	71	4.8	80.8	336	5.21	4.8	0.9	－	95.4084	84.9952	-10.4132	78
667	female	66	no	no	22.66	130/73	130	73	4.61	63	201	5.08	5.37	0.91	－	71	no	no	23.05	110/57	110	57	5.41	64.8	234	5.5	5.14	1.04	－	107.492	104.054	-3.4383	33
668	female	38	no	no	22.66	114/66	114	66	5.25	69.3	234		5.9	0.94	－	43	no	no	24.22	106/65	106	65	5.03	67.22	314	5.86	5.78	1.41	－	107.716	111.572	3.85547	80
669	male	43	yes	no	22.66	138/88	138	88	5.12	97	366	4.82	4.9	0.75	－	48	no	no	24.21	134/77	134	77	5	111.33	471	5.08	4.79	0.91	+-	96.0399	81.9211	-14.1188	105
670	male	39	no	yes	22.66	102/60	102	60	4.12	99.3	360	4.45	4.79	1.18	－	44	no	yes	22.2	85/47	85	47	6	114.7	428	4.7	5.17	0.94	－	95.3487	80.7343	-14.6144	68
671	male	41	yes	no	22.67	121/68	121	68	5.7	66.8	173	4.95	6.22	1.19	－	46	yes	no	27.15	137/85	137	85	4.08	97.86	486	5.7	6.57	2.37	1+	149.14	95.9901	-53.1495	313
672	male	76	no	no	22.68	128/85	128	85	3.89	79.7	348	5.16	3.84	1.08	－	76	no	no	24.8	154/82	154	82	7.9	95.65	405	6.44	3.41	0.89	－	107.323	86.949	-20.3738	57
673	male		no	no	22.68	132/60	132	60	4.16	84.4	311	6.73	3.31	0.49	－	80	no	no	27.31	128/65	128	65	3.96	78.3	285	6.88	4.89	0.65	－				-26
674	female	40	no	no	22.68	104/59	104	59	3.79	66.1	257	4.48	4.67	1.61	－	45	no	no	23.88	103/64	103	64	4.93	66.22	276	5.06	5.15	2.25	－	112.578	112.343	-0.235391	19
675	female	35	no	no	22.68	154/96	154	96	4.26	71.2	214		4.06	0.71	－	40	no	no		117/62	117	62	3.82	63.39	335	4.71	4.41	1.18	－	106.164	121.397	15.2328	121
676	female	40	no	no	22.68	110/66	110	66	2.84	62.6	169	4.24	5.74	0.98	－	45	no	no	21.94	97/56	97	56	3.2	62.59	198	4.58	6.57	1.04	－	119.872	119.894	0.0221017	29
677	female	29	no	no	22.68	116/69	116	69	4.11	68.9	293	4.82	4.57	0.79	－	34	no	no	20.55	109/62	109	62	3.96	81.35	300	4.71	4.48	0.72	－	114.555	94.5725	-19.9821	7
678	male	38	yes	yes	22.69	110/73	110	73	5.33	103.1	359	4.96	5.72	3.01	－	43	no	yes	22.99	117/74	117	74	5.7	103.3	436	5.37	6.84	3.68	1+	91.7875	91.5825	-0.205047	77
679	male	53	yes	no	22.72	114/64	114	64	5.71	87.6	394	5.3	6.15	0.78	－	58	yes	no	23.94	112/78	112	78	5.21	87.13	389	5.42	6.04	0.95	－	103.539	104.183	0.64479	-5
680	female	36	no	no	22.72	95/54	95	54	4.44	72.7	210	4.53	5.03	1.02	－	41	no	no	22.31	93/55	93	55	3.38	78.06	243	4.98	4.21	0.88	－	103.049	94.9275	-8.12152	33
681	female	39	no	no	22.72	123/78	123	78	4.26	69.4	190	3.91	3.61	0.54	－	44	no	no	22.68	132/79	132	79	4.92	68.97	181	4.42	4.09	0.7	－	106.972	107.742	0.770001	-9
682	male	42	no	no	22.72	99/63	99	63	5.38	84.4	494	4.39	3.76	1.15	－	47	no	no	24.22	107/67	107	67	4.62	74.97	481	4.65	4.24	1.45	－	113.308	129.909	16.6011	-13
683	male	32	no	yes	22.74	107/60	107	60	2.95	93.1	264	4.8	3.54	0.5	－	37	no	no	25.96	112/68	112	68	4.81	103.32	367	4.69	4.26	0.6	+-	106.922	94.8126	-12.1094	103
684	female	49	no	no	22.76	105/68	105	68	5.17	74.4	401	5.43	7.51	2.82	－	54	no	no	23.44	102/54	102	54	6.32	78.73	538	5.65	7.2	3.29	－	94.2495	88.2934	-5.95607	137
685	female	42	no	no	22.76	109/60	109	60	4.43	65.7	250	4.63	5.55	0.83	－	47	no	no	22.1	97/61	97	61	4.73	67.92	308	4.72	6.72	0.98	－	112.252	108.029	-4.22329	58
686	female	35	no	no	22.76	106/67	106	67	2.85	68.9	193	5.74	4.17	1.13		40	no	no	22.41	100/63	100	63	2.95	66.86	231	5.9	3.76	1.33	－	110.264	114.155	3.89147	38
687	male	52	no	yes	22.76	130/77	130	77	5.41	84.5	255	8.64	3.41	1.26	－	57	no	yes		138/77	138	77	4.9	105.2	337	8.15	4.16	1.4	－	108.352	84.1444	-24.2081	82
688	male	50	no	no	22.77	145/90	145	90	6.07	75.5	316	5.09	7.99	1.95	－	55	no	no	22.77	147/87	147	87	4.1	65.96	335	5.52	4.97	1.71	+-	124.377	145.358	20.9816	19
689	female	53	no	no	22.77	160/98	160	98	5.61	64.1	290	4.89	5.78	0.83	－	58	no	no	23.19	147/73	147	73	6.65	65.66	383	4.89	5.59	1.03	－	110.165	107.15	-3.01489	93
690	female	36	no	no	22.77	105/66	105	66	3.96	72.2	173	4.26	4.31	0.59	－	44							3.47	74.52	200	4.82	3.98	1.2	－	103.873	100.15	-3.72282	27
691	male	39	no	no	22.77	141/69	141	69	3.91	64.7	293	5.87	6.09	1.91	－	44	no	no	22.5	101/59	101	59	4.6	92.9	395	5.44	5.34	1.09	－	156.319	102.968	-53.3502	102
692	male	36	no	no	22.78	113/60	113	60	5.44	91.6	315	4.83	6.11	1.01	－	41	no	no	22.09	101/59	101	59	4.61	102.25	375	4.9	6.23	1.16	－	106.371	93.6913	-12.6797	60
693	male	41	yes	no	22.78	119/66	119	66	3.39	82.9	326	5.33	4.68	1	－	46	yes	no	24.3	124/75	124	75	4.5	69.63	433	6.27	5.85	1.01	－	116.245	142.167	25.9221	107
694	male	34	no	no	22.78	156/87	156	87	3.42	96.6	320	5.12	4.71	1.07	－	39	no	no	24.86	134/91	134	91	4.9	76.75	357	5.59	5.44	1.38	－	101.211	131.98	30.7697	37
695	male	85	no	no	22.78	109/65	109	65	6.34	94.3	322	5.02	5.02	1.47	－	90	no	no	19.59	203/57	203	57	10.88	166.06	467	4.36	3.8	0.4	－	86.4016	44.9699	-41.4316	145
696	male	51	no	no	22.79	137/81	137	81	4.77	98.6	362	4.38	4.23	0.99	－	56	no	no	23.12	150/89	150	89	5.61	114.24	498	4.93	5.33	1.06	1+	91.0352	76.8106	-14.2246	136
697	male	36	no	no	22.79	117/66	117	66	4.33	107.6	333	4.89	5.05	1.18	－	41	no	no	23.65	121/76	121	76	3.3	83.47	378	5.5	5.04	3.1	－	88.3363	118.414	30.0781	45
698	male	39	yes	yes	22.79	116/75	116	75	6.68	78.2	267	5.46	4.92	1.04	－	44	yes	yes	24.49	110/69	110	69	4.57	79.02	346	5.12	5.15	1.91	－	125.613	124.11	-1.50303	79
699	male	61	yes	yes	22.83	144/82	144	82	4.66	87	321	4.82	5.44	1.13	－	66	no	yes	24.49	118/61	118	61	5.95	101.09	504	7.47	3.4	0.73		101.427	85.2953	-16.1316	183
700	female	51	no	no	22.83	117/70	117	70	3.89	83.8	235	5.26	5.5	0.85	－	56	no	no	23.23	120/66	120	66	3.48	79.46	247	5.3	5.56	1.24	－	81.4936	86.6515	5.15782	12
701	female	25	no	no	22.83	126/71	126	71	4.09	69.9	223	4.05	3.53	0.32	－	30	no	no	23.92	112/57	112	57	5.7	78.8	290	5.11	4.64	0.85	－	116.112	101.114	-14.9977	67
702	male	56	no	no	22.84	108/64	108	64	6.26	90.1	298	4.82	6.12	0.96	－	61	no	no		143/80	143	80	4.65	90.87	443	5.2	4.74	0.78	－	99.1164	98.1478	-0.968584	145
703	male	37	yes	yes	22.84	118/78	118	78	5.45	84.1	303	5.59	2.57	0.91	－	42	yes	yes	25.16	125/75	125	75	3.9	78.41	260	6.2	2.84	1.54	－	116.74	126.57	9.82968	-43
704	male	39	yes	no	22.84	100/54	100	54	4.79	101.8	315	4.32	4.92	1.94	－	44	yes	no	22.99	106/61	106	61	4.55	105.6	363	4.85	4.73	1.67	－	92.6516	88.8149	-3.83673	48
705	male	58	no	yes	22.84	126/72	126	72	7.27	97.4	224	4.8	4.82	0.8	－	63	no	yes	22.84	118/72	118	72	7.85	112.1	283	5.29	4.53	0.87	－	89.9513	76.482	-13.4692	59
706	female	31	no	no	22.84	104/61	104	61	3.92	82.9	223	4.66	5.09	1.12	－	36	no	no	24.22	109/63	109	63	4.8	64.39	201	5.59	4.91	1.24	－	91.2905	122.197	30.9067	-22
707	female	53	no	no	22.84	144/95	144	95	3.64	70.2	236	5.71	5.79	2.13	－	58							4.3	69.32	264	4.88	4.91	1.43	－	99.1935	100.648	1.45457	28
708	male	64	no	no	22.84	150/81	150	81	5	99.7	226	5.46	5.74	0.65	－	69	no	no	26.61	133/75	133	75	7.73	106.23	360	5.13	4.58	2.33	－	85.8285	79.7694	-6.05907	134
709	male	49	no	yes	22.84	114/75	114	75	5	81.3	286	4.53	4.59	1.25	－	54	no	no	21.6	149/94	149	94	4.7	95.7	447	6.07	5.05	1.7	+-	114.664	94.9944	-19.6693	161
710	male	56	yes	yes	22.84	119/82	119	82	4.04	85.8	380	5.6	6.48	1.14	－	60	yes	yes	23.24	113/71	113	71	6.4	75.21	458	5.89	7.4	1.11	－	104.871	122.089	17.2183	78
711	female	36	no	no	22.86	120/69	120	69	5.5	64.1	231	5.46	5.33	1.04	－	41	no	no	25.15	128/71	128	71	4.7	69.5	305	6.1	5.51	0.99	－	119.163	108.544	-10.6192	74
712	female	33	no	no	22.86	97/51	97	51	5.58	87.3	296	4.95	4.53	0.75	－	38	no	no	24.09	101/54	101	54	3.81	94.92	307	4.61	5.04	0.92	－	84.9171	77.1001	-7.81703	11
713	male	43	no	no	22.86	120/75	120	75	7.24	99.8	381		4.84	0.67	－	48							6.04	105.21	324	5.27	4.57	0.73	1+	92.9372	87.4445	-5.49271	-57
714	male	73	no	no	22.86	129/64	129	64	6.86	99.3	442	6.48	4.38	0.93	－	78							5.5	89.87	327	7.84	5.21	0.84	－	83.9549	94.2007	10.2458	-115
715	male	52	yes	yes	22.86	104/64	104	64	4.88	80.6	310	5.39	4.75	1.14	－	57	no	yes	24.16	104/66	104	66	4.1	67.29	365	5.43	6.06	1.22	－	114.425	140.921	26.4963	55
716	male	51	yes	no	22.86	108/70	108	70	5.17	90.5	368	5.27	6.44	2.82	－	56	no	no	23.45	107/56	107	56	3.4	89.97	312	5.48	5.04	2.79	+-	100.501	101.185	0.683521	-56
717	female	32	no	no	22.86	101/64	101	64	3.73	62.8	200	4.6	4.49	0.59	－	37	no	no	23.92	112/63	112	63	5.46	60.15	257	4.77	4.5	0.91		124.966	131.341	6.37474	57
718	male	42	yes	no	22.86	107/74	107	74	6.34	82	288	4.55	5.78	0.87	－	47	yes	yes	22.57	97/54	97	54	4.8	96.3	354	5.27	3.74	1.25	+-	117.144	97.3096	-19.8342	66
719	male	57	yes	yes	22.86	110/64	110	64	2.89	82.8	298	5.68	6.3	1.54	－	62	no	yes	24.01	96/53	96	53	3.72	79.16	293	5.41	5.4	2.09	－	108.876	114.673	5.79759	-5
720	male	46	no	no	22.86	122/81	122	81	4.98	78.2	395	4.8	3.77	1.38	－	51	no	no	25.47	113/70	113	70	3.81	83.9	443	5.19	4.37	1.73	－	121.473	112	-9.47274	48
721	male	28	no	no	22.86	112/72	112	72	5.13	95.4	481	4.17	4.86	1.39	－	33	no	no	24.3	106/63	106	63	6.04	111.34	432	5.09	4.82	1.92	+-	106.809	89.3658	-17.4433	-49
722	male	35	yes	no	22.86	139/87	139	87	4.58	85.9	339	5.29	4.77	0.76	－	40	no	no		119/71	119	71	5.63	93.5	451	5.29	5.58	1.05	1+	115.214	104.476	-10.738	112
723	female	38	no	no	22.89	93/63	93	63	4.57	75.9	265	4.39	4.97	0.91	－	43	no	no	22.06	111/70	111	70	3.4	52.83	257	5.32	3.93	0.84	－	96.9815	147.327	50.346	-8
724	female	48	no	no	22.89	108/63	108	63	4.37	68.1	471	7.25	5.2	0.91	－	53	no	no	24.67	129/64	129	64	2.7	65.9	303	9.42	5.45	2.15	－	104.819	108.868	4.04844	-168
725	male	28	yes	no	22.89	119/76	119	76	5.27	99.8	354	5.15	4.7	0.97	0.30 1+	33	yes	no	24.38	113/73	113	73	4.6	88.29	406	5.44	5.63	2.05	+-	101.394	116.795	15.4017	52
726	female	40	no	no	22.89	101/64	101	64	4.17	76.2	253	4.96	5.15	0.71	－	45	no	no		146/82	146	82	5.05	76.34	299	5.11	4.81	2.83	－	95.541	95.3389	-0.202167	46
727	male	39	no	no	22.89	101/58	101	58	4.8	91.8	337	5.46	5.07	0.54	－	44	yes	no	24.97	93/59	93	59	5.02	97.12	335	4.65	5.37	1.32	+-	104.394	97.8227	-6.57079	-2
728	male	45	no	yes	22.91	105/63	105	63	4.07	96.6	315	5.28	5.61	1.75	－	50	no	yes	23.94	103/58	103	58	5.36	92.48	339	4.78	5.04	1.68	－	95.6124	100.545	4.93218	24
729	male	35	no	no	22.91	107/70	107	70	6.1	94.6	438	5.28	5.6	2.02	－	40	no	no	23.18	116/88	116	88	5.1	97.8	376	5.83	5.28	2.29	－	103.076	99.1935	-3.8821	-62
730	male	36	no	yes	22.91	121/69	121	69	6.05	85.3	394	4.97	4.95	1.17	－	41							5.52	92.33	435	5.38	4.85	1.05		115.488	105.401	-10.0866	41
731	female	35	no	no	22.91	119/67	119	67	4.53	85.9	341	4.8	4.72	2.6	－	40	no	no	23.53	127/73	127	73	6.8	81.66	400	5.1	5.85	2.94		85.489	90.6316	5.14257	59
732	female	58	no	no	22.91	183/64	183	64	8.3	125.5	370	4.1	3.46	0.69	－	63	no	no	20.58	112/52	112	52	4.25	72.6	306	5.13	6.48	1.22	－	49.8165	93.6887	43.8722	-64
733	male	29	no	no	22.91	114/64	114	64	6.23	82.8	395	4.98	4.01	0.92	－	34	no	no	23.53	116/69	116	69	6.13	83.11	364	5.03	4.04	0.89	－	124.884	124.346	-0.537398	-31
734	male	39	yes	yes	22.92	142/90	142	90	6.22	86.3	380	4.63	5.02	4.22		44	no	yes	23.84	137/82	137	82	6.54	84.32	344	5.22	5.61	3.42	+-	112.108	115.152	3.04339	-36
735	male	67	no	yes	22.92	136/57	136	57	4.11	83.1	325	10.62	5.9	1.72	－	72	no	no	22.86	135/65	135	65	6.9	97.2	361	20.26	6.84	2.89	+-	104.922	87.5629	-17.3593	36
736	male	36	yes	no	22.92	117/76	117	76	4.29	83	358	4.64	3.77	1.19	－	43	no	no	23.39	116/69	116	69	5	79.18	367	5.05	4.5	1.69	－	119.189	125.849	6.66005	9
737	male	34	no	no	22.92	124/89	124	89	4.17	100.6	313	4.97	4.05	0.73	－	39	no	no	23.18	139/81	139	81	6.38	90.83	348	4.76	5.16	0.95	－	96.581	108.666	12.0849	35
738	female	55	no	no	22.94	111/68	111	68	5.09	71.5	222	5.52	4.45	2.02	－	60	no	no	22.19	114/66	114	66	4.59	74.86	285	6.28	4.61	2.35	－	96.3876	91.4126	-4.97501	63
739	female	40	no	no	22.94	106/67	106	67	4.56	69.6	175	5.1	4.36	1.39		45	no	no	24.97	105/67	105	67	3.9	55.27	232	6.28	5.17	1.68		106.071	138.399	32.3285	57
740	male	49	yes	no	22.94	119/79	119	79	4.88	89.6	369	5.1	5.17	1.44	－	54	yes	no	22.64	131/81	131	81	4.8	79.67	359	5.52	5.75	1.49	－	102.496	117.375	14.8791	-10
741	female	44	no	no	22.95	113/63	113	63			223				－	49	no	no	24.31	121/58	121	58	4.74	105	301	5.26	5.44	1.78	－		64.7308		78
742	female	62	no	no	22.95	120/59	120	59	4.12	102.4	305	4.39	4.79	0.81	－	67	no	no	24.65	154/67	154	67	7.1	68.1	298	6.07	6.46	0.62	－	62.1502	99.5123	37.3621	-7
743	female	53	no	no	22.95	105/70	105	70	3.93	63	228	4.05	5.64	1.07	－	58	no	no	21.51	112/74	112	74	6	63.4	237	4.82	6	0.81	－	112.387	111.569	-0.817866	9
744	female	36	no	no	22.95	94/58	94	58	4.79	66.9	237	4.66	4.24	0.69	－	41	no	no	26.85	99/56	99	56	6	73.4	339	5.36	5.46	1.04	－	113.426	101.916	-11.5103	102
745	male	46	yes	no	22.95	123/84	123	84	3.17	85.3	421	5.21	5.23	1.27	－	51	yes	no	23.11	135/92	135	92	4.8	66.12	379	5.13	4.93	1.2	1+	109.882	147.427	37.5451	-42
746	male	74	no	no	22.95	138/68	138	68	8.58	89	313	5.13	4.78	1.22	－	79	no	no	24.02	145/65	145	65	7.43	92.28	397	5.9	5.64	1.64	－	95.0014	91.1154	-3.88597	84
747	female	53	no	no	22.96	123/67	123	67	5.71	90.5	317	4.58	7.29	2.4	－	58	no	no	22.66	111/51	111	51	5.59	101.12	354	4.57	7.09	1.94	－	73.9918	65.099	-8.89284	37
748	male	56	yes	yes	22.98	123/78	123	78	4.04	77.2	397	5.64	5.85	3.61	－	61	no	yes	24.62	129/78	129	78	5.34	74.05	441	5.12	4.58	2.3	－	118.464	124.299	5.83422	44
749	male	68	yes	no	22.99	157/78	157	78	4.83	91.3	306	5.67	6.42	1.06	－	73	no	no	23.66	168/73	168	73	4.3	71.98	324	6.62	6.55	1.43	－	93.8421	123.469	29.6271	18
750	male	37	no	yes	22.99	125/72	125	72	3.73	89.3	279	4.42	4.77	0.61	－	42	no	no	25.1	128/74	128	74	4.48	83.72	288	5.13	4.44	0.51	－	108.931	117.352	8.42066	9
751	male	45	no	yes	22.99	122/82	122	82	5.3	78.7	498	4.99	3.66	0.8	－	50							4.59	85.19	337	4.68	4.08	0.74	－	121.122	110.537	-10.5846	-161
752	male	41	yes	no	22.99	112/70	112	70	5.65	94.5	381	5.11	4.8	0.5	－	46	no	no	24.68	110/71	110	71	4.58	96.73	366	5.3	5.51	0.66	+-	99.9394	97.2853	-2.65405	-15
753	male	61	no	no	22.99	111/64	111	64	5.72	84.7	291	4.6	5.36	1.04	－	66	no	no	24.73	128/81	128	81	4.6	71.64	297	4.52	5.13	1.59	－	104.612	126.914	22.3019	6
754	male	27	no	no	22.99	127/64	127	64	6.53	91.1	369	4.95	3.96	2.07	－	32	no	no	23.94	117/61	117	61	5.55	94.58	365	4.97	5.01	1.48	－	113.483	108.678	-4.80474	-4
755	male		no	no	22.99	119/77	119	77	4.57	83.4	341	4.47	5.96	0.84	－	42	no	no	26.33	99/64	99	64	5.22	98.16	428	4.75	5.02	1.06	－				87
756	female	39	no	no	23.03	91/49	91	49	3.93	82	308	4.61	3.74	1.9	－	44	no	no	21.71	94/54	94	54	4.66	76.73	223	5.17	3.88	0.4	+-	88.2382	95.2682	7.03001	-85
757	female	39	no	no	23.03	113/69	113	69	2.14	58.2	315	5.16	4.09	1.55	－	44							3.5	49.61	351	5.36	4.71	2.09	－	131.062	157.584	26.5216	36
758	male	36	no	no	23.03	128/81	128	81	6.42	86	241	4.43	4.45	0.9	－	41	no	no	22.68	121/79	121	79	4.4	75.1	248	5.33	5.11	1.19	－	114.404	133.771	19.3675	7
759	male	48	yes	no	23.03	110/70	110	70	5.7	94.5	418	4.48	5.59	1.16	－	53	no	no	23.59	97/52	97	52	5.5	73.25	394	5.23	5.66	0.87	－	96.7921	129.867	33.0753	-24
760	female	35	no	no	23.03	114/74	114	74	4.42	82	200	4.21	5.67	1.56	－	40	no	no	22.83	97/53	97	53	3.8	78.9	271	5.31	4.69	0.41	－	90.198	94.2999	4.1019	71
761	female	30	no	no	23.03	100/67	100	67	4.15	70.9	281	5.1	4.49	0.34	－	35	no	no	25.51	98/64	98	64	3.6	75	317	5.33	4.26	0.53	－	110.073	103.159	-6.91433	36
762	male	36	no	no	23.04	120/86	120	86	5.39	85.1	377	5	5.45	1.05	－	41	yes	no	24.49	132/86	132	86	5.3	67.37	435	5.41	5.21	1.5	－	115.801	151.635	35.8344	58
763	male	28	no	no	23.04	127/83	127	83	5.41	77.2	337	5.47	3.81	1.12	－	33	no	no	22.34	130/77	130	77	4.9	86.71	395	5.63	4.12	0.67	－	136.363	119.255	-17.1084	58
764	female	32	no	no	23.05	103/73	103	73	4.11	72.6	352	4.19	11.65	2.99	－	37	no	no	23.83	105/57	105	57	6.5	75.19	384	4.6	12.17	2.24	－	105.71	101.52	-4.19081	32
765	male	39	no	no	23.05	140/88	140	88	6.02	85.2	319	4.67	4.61	1.01	－	44	no	no	23.62	117/75	117	75	6.38	101.1	337	5.08	4.23	1.45	－	113.78	93.3923	-20.3879	18
766	male	36	no	no	23.05	119/64	119	64	4.53	81.4	259		4.1	0.48	－	41	no	no	25.39	116/69	116	69	4.5	73.54	306	4.76	3.98	0.92	+-	121.896	137.051	15.1549	47
767	female	45	no	no	23.05	109/72	109	72	6.1	79.2	301	4.13	6.29	1.81	－	50	no	no	22.1	97/66	97	66	4.95	81.23	308	4.36	5.91	2.08	－	89.2181	86.6501	-2.56801	7
768	male	35	no	no	23.05	106/65	106	65	7.62	97.1	333	4.69	5.55	0.87	－	40	yes	no	20.57	111/79	111	79	4	98.14	287	5.08	5.39	0.75	－	100.019	98.7971	-1.22214	-46
769	male	66	no	no	23.05	117/69	117	69	7.19	82.1	256	4.59	3.84	0.76	－	71	no	no	23.66	125/62	125	62	6.7	104.53	291	5.39	5.32	0.76	－	106.724	80.7623	-25.9614	35
770	male	40	no	no	23.1	121/73	121	73	4.76	82.8	316	4.22	4.62	1.33	－	45							4.98	96.93	360	4.78	5.21	1.1	－	116.992	97.5415	-19.4502	44
771	male	79	no	no	23.11	167/87	167	87	15.23	201.1	191	4.93	5.19	1.15	0.30 1+	79	no	no	23.11	167/87	167	87	15.23	201.1	191	4.93	5.19	1.15	0.30 1+	36.5952	36.5952	0	0
772	male	42	no	no	23.11	108/62	108	62	8.04	97.1	349	5.08	6.62	0.9	－	47	no	no	24.57	107/58	107	58	6.77	108.58	343	5.24	7.46	1.5	－	96.385	84.7238	-11.6613	-6
773	female	43	no	no	23.11	142/75	142	75	4.77	88.9	433	6.62	8.93	3.1	－	48	no	no	21.45	125/76	125	76	3.89	55.99	246	5.04	4.97	0.83	－	78.8056	134.36	55.5545	-187
774	female	51	no	no	23.11	103/63	103	63	3.39	76	211	4.87	5.35	0.68	－	56	no	no	22.41	110/74	110	74	3.54	78.74	251	4.84	5.77	1.07	－	91.2197	87.5665	-3.65319	40
775	male	51	yes	no	23.12	111/64	111	64	4.43	88	320	5.29	5.33	0.86	－	56	yes	no	23.37	125/73	125	73	4.91	92.28	354	5.21	4.89	0.92	－	103.803	98.2674	-5.53577	34
776	male	57	no	no	23.12	151/76	151	76	5.13	91.1	279	5.56	6.15	2.61	－	62	no	no	22.2	139/67	139	67	5.46	85.96	274	5.66	5.68	1.98	－	97.5109	104.27	6.75909	-5
777	male	47	no	yes	23.12	118/65	118	65	5.64	84.1	315	5.12	5.63	2.05	－	52	yes	yes	23.12	120/74	120	74	5.9	70.9	286	5.62	4.69	2.82	－	111.206	135.425	24.2185	-29
778	male	48	no	yes	23.12	101/70	101	70	6.09	95.7	367	4.43	4.5	1.01	－	53	yes	yes	24.73	105/66	105	66	4.2	103.7	402	5.23	4.26	1.06	－	95.3929	86.952	-8.44086	35
779	female	56	no	no	23.12	121/80	121	80	5.7	70.7	240	5.32	4.77	2.23	－	61							7.3	60.74	294	6.07	4.75	1.03	－	97.2908	115.924	18.6328	54
780	female	33	no	no	23.14	109/78	109	78	3.34	62.8	127	5.63	3.77	0.39	－	38	no	no	21.56	105/73	105	73	3.9	57.8	132	5.5	4.24	0.62	－	124.188	136.666	12.478	5
781	male	68	no	yes	23.14	127/72	127	72	5.76	96.1	404	5.69	5.83	1.3	－	73	no	yes	24.61	123/72	123	72	6.62	98.28	341	5.73	6	1.19	－	88.4541	86.1938	-2.26031	-63
782	female	54	no	no	23.14	106/59	106	59	4.72	66.1	290	3.88	4.84	0.49	－	59	no	no	24.39	97/50	97	50	5.19	71.61	312	4.89	6.84	0.81	－	105.924	96.5758	-9.34847	22
783	male	51	no	yes	23.14	107/62	107	62	6.13	101.4	391	5.3	5.75	2.02	－	56	no	yes	23.59	107/66	107	66	4.09	101.62	396	4.94	5.51	1.4	+-	88.1405	87.9204	-0.220167	5
784	male	44	no	no	23.14	120/78	120	78	3.76	85.3	241	4.85	4.23	1.24	－	49							4.61	94.16	339	5.29	4.81	0.69	－	110.878	98.9276	-11.9501	98
785	male	33	no	no	23.14	119/72	119	72	4.6	65.3	140	4.24	4.41	1.04	－	38							5.6	99.7	382	5.58	5.37	1.21	+-	159.997	98.181	-61.816	242
786	male	44	yes	no	23.15	139/83	139	83	6.55	88.7	247	4.91	5.26	1.39	－	49	yes	no	23.33	116/69	116	69	5.77	105.83	281	5.28	5.42	1.88	－	105.988	86.4492	-19.5385	34
787	female	51	no	no	23.15	106/74	106	74	3.14	66.8	197	4.84	4.23	0.54	－	56	no	no	22.96	115/63	115	63	3.36	66.95	257	5.54	4.58	0.86	－	105.866	105.592	-0.27367	60
788	female	57	no	no	23.15	99/63	99	63	4.02	80	232	5.03	7.38	1.01	－	62	no	no	23.42	89/54	89	54	3.7	80.26	316	4.64	4.52	0.66	－	84.0573	83.7432	-0.314157	84
789	female	53	no	no	23.15	108/69	108	69	5.69	80.7	271	4.16	3.47	0.76	－	58	no	no	26.77	142/79	142	79	3.05	67.79	350	5.27	6.06	1.64	－	84.4547	103.274	18.8192	79
790	male	33	no	no	23.15	120/75	120	75	4.02	96.4	407	5.74	5.9	2.88	－	38	yes	no	24.07	127/81	127	81	4.3	95.9	449	6.03	5.68	3.42	－	102.07	102.684	0.614367	42
791	male	42	yes	no	23.18	113/70	113	70	3.57	71.7	431	5.27	6.6	2.36	－	47	yes	no	23.18	113/69	113	69	4.4	76.8	432	5.51	6.58	1.97	－	136.77	126.344	-10.4265	1
792	male	34	no	no	23.18	114/65	114	65	3.34	77.3	427	4.81	4.15	0.6	－	39	no	no	25.95	110/55	110	55	3.06	85.09	551	4.85	4.06	1.22	－	130.897	117.168	-13.729	124
793	male	47	no	no	23.18	124/76	124	76	4.14	92.5	358	4.98	5.64	2.58	－	52	no	yes	27.1	120/76	120	76	3.8	80.35	401	6.15	4.64	3.36	－	99.6361	117.217	17.5809	43
794	male	53	yes	no	23.18	141/86	141	86	5.53	83.4	360	4.98	5.07	2.3	－	58	yes	no		125/84	125	84	6.5	87.4	376	5.93	3.82	1.05	+-	109.579	103.812	-5.7667	16
795	female	29	no	no	23.18	103/59	103	59	5.26	63.4	262	4.08	5.65	0.69	－	34	no	no	20.76	96/60	96	60	2.84	75.91	255	4.33	4.25	0.69	－	126.097	102.436	-23.6615	-7
796	male	39	no	no	23.18	119/83	119	83	5.32	87.9	328	4.99	3.48	0.51	－	41	no	no	24.82	123/79	123	79	6.45	103.57	374	5.3	3.65	0.96	－	109.757	90.8268	-18.9299	46
797	male		no	no	23.18	112/71	112	71	5.73	89.4	171	4.66	4.35	0.65	－	44	yes	no	22.13	131/88	131	88	4.5	73.84	176	5.68	4.92	1.02	－				5
798	male	38	yes	no	23.18	130/73	130	73	6.07	87.9	331	5.55	4.75	1.09	－	43	no	no	24.22	118/67	118	67	4.4	100	331	5.95	4.65	2.22	－	110.337	95.0789	-15.2581	0
799	male	39	yes	no	23.18	130/84	130	84	5.58	81.5	457	4.66	6.98	3	－	44	no	no	23.94	129/96	129	96	4.75	90.77	485	5.27	5.45	1.89	－	119.762	105.762	-14	28
800	male		yes	yes	23.2	117/79	117	79	3.48	80.4	326	4.66	3.85	0.71	－	61	yes	yes	24.21	142/82	142	82	3.28	77.23	403	4.72	5.78	0.74	－				77
801	female	31	no	no	23.23	105/67	105	67	4.81	63	278	5.09	4.61	0.84	－	36	no	no	26.5	97/60	97	60	5.4	62.2	272	5.68	5.27	1.23	+-	125.314	127.176	1.8618	-6
802	male	42	no	no	23.23	109/68	109	68	6.16	98.4	353	4.69	3.93	1.22	－	47	no	no	24.31	125/77	125	77	6.67	104.44	396	4.86	3.58	1.3	－	94.917	88.6111	-6.30593	43
803	female	50	no	no	23.23	120/80	120	80	4.07	66.8	265	5.08	6.21	2.25	－	55	no	no	23.88	137/80	137	80	3.27	65	257	5.5	7.08	2.69	－	106.292	109.696	3.40396	-8
804	female	46	no	no	23.23	138/72	138	72	6.18	64.7	290	4.88	5.08	0.59	－	51	no	no	23.34	151/83	151	83	5.56	65.14	352	4.78	5.36	1.08	－	112.166	111.292	-0.873866	62
805	female	49	no	no	23.23	105/62	105	62	5.27	59.2	215	5.18	4.7	0.74	－	53	no	no	24.34	125/65	125	65	3.95	60.63	240	5.26	5.13	0.69	－	122.692	119.358	-3.3333	25
806	male	40	no	no	23.24	147/87	147	87	5.46	89.8	567	8.98	5.66	2.55	－	45	yes	no	21.47	127/72	127	72	4.15	85.75	459	14.9	7.47	1.99	－	106.532	112.36	5.82725	-108
807	male	58	no	no	23.24	135/85	135	85	6.73	112.3	375	5.46	5.77	1.69	－	63	no	no	22.46	132/79	132	79	6.43	121.89	433	6.5	5.66	1.64	－	76.3249	69.438	-6.88688	58
808	male	53	no	no	23.24	150/101	150	101	4.25	86.1	254	5.51	6.54	1	－	58	no	no	22.86	149/91	149	91	6.2	80.01	285	5.56	6.72	0.86	－	105.623	114.954	9.33088	31
809	male	37	yes	yes	23.24	105/65	105	65	4.79	98.3	431	4.99	5.37	2.08	－	42	yes	yes		126/81	126	81	5.6	82.5	499	5.08	4.37	1.1	－	97.5054	119.357	21.8515	68
810	female	54	no	no	23.24	110/72	110	72	4.14	83.3	254	4.56	4.65	1.53	－	59	no	no	21.6	103/57	103	57	5.69	86.38	381	4.7	5.1	1.92	－	81.1118	77.7835	-3.32829	127
811	male	23	no	no	23.24	127/73	127	73	4.07	79.7	318	5.72	5.54	0.58	－	28	no	no	27.16	112/54	112	54	4.14	88.1	362	4.82	5.03	1.78	－	136.794	121.856	-14.9377	44
812	male		no	no	23.26	147/83	147	83	6.51	77.8	311	4.85	4.62	0.81	－		yes	no	24.62	128/75	128	75	7.27	91.93	426	4.34	3.9	0.73	－				115
813	male	65	no	no	23.26	117/74	117	74	6.28	84.4	294	5.86	3.83	0.54	－	70	no	no	22.49	120/65	120	65	8.9	91.3	338	5.52	4.75	0.81	－	103.695	94.7056	-8.98986	44
814	male	55	no	yes	23.26	129/78	129	78	4.36	96	399	5.19	8.88	1.45	－	60	no	yes	23.88	145/73	145	73	3.24	95.5	422	5.13	7.38	1.48	－	92.4582	93.0171	0.558847	23
815	male	55	no	no	23.26	118/80	118	80	4.13	86.4	247	5	5.09	1.2	－	60	no	no	23.53	98/60	98	60	3.66	87.81	295	4.62	5.47	0.99	－	104.412	102.479	-1.93237	48
816	male	46	yes	no	23.27	142/86	142	86	5.83	85.8	400	5.02	4.48	0.66	－	51	no	no	23.08	135/88	135	88	5.53	95.81	488	5.59	4.87	0.8	+-	109.143	96.0931	-13.0499	88
817	male	69	no	no	23.29	159/87	159	87	5.83	98.9	354	4.99	3.82	0.99	－	69	no	no	24.3	130/84	130	84	6.19	88.5	390	4.8	3.78	1.11	－	85.3173	96.9887	11.6714	36
818	male	35	no	no	23.29	120/66	120	66	7.49	95.7	277	5.45	6.26	1.07	－	40	no	no	24.69	115/64	115	64	6.23	95.51	305	5.11	5.11	1.21	－	101.71	101.943	0.233528	28
819	male	36	yes	no	23.29	122/73	122	73	6.01	92.8	336	4.33	4.73	1.01	－	41	yes	no	26.26	115/70	115	70	4.9	101.5	329	4.6	5.13	1.37	－	104.785	94.4907	-10.2946	-7
820	male	49	no	no	23.3	133/87	133	87	4.37	82	384	6.67	5.05	3.22	－	54	no	no	23.89	114/73	114	73	4.99	76.15	357	7.5	4.61	2.45	－	113.535	123.658	10.1235	-27
821	male	26	no	no	23.3	131/79	131	79	4.75	94.4	333	4.5	4.62	0.69	－	31	yes	no	23.67	135/88	135	88	5.44	92.59	388	5.03	5.54	1.37	－	109.755	112.234	2.47966	55
822	female	39	no	no	23.3	132/70	132	70	8.14	81.3	358	4.79	5.04	1.6	－	44	no	no	22.77	107/62	107	62	4.4	76.4	284	4.56	4.69	0.59	+-	89.1155	95.7433	6.62772	-74
823	male	29	yes	yes	23.3	112/65	112	65	3.94	82.8	357	5.11	4.25	1.01	－	34	no	no	23.39	102/63	102	63	5.9	112.44	544	4.69	4.86	1.57	－	124.884	87.7305	-37.1534	187
824	female	83	no	no	23.31	150/62	150	62	5.22	77	292	5.17	6.25	1.11	－	83	no	no	23.31	150/62	150	62	5.22	77	292	5.17	6.25	1.11	－	81.3956	81.3956	0	0
825	male	52	no	no	23.31	127/91	127	91	4.39	90	347	4	4.74	0.77	－	57	no	no	23.95	144/88	144	88	4.04	101.94	393	4.25	4.34	0.68	－	100.748	87.2573	-13.4905	46
826	female	37	no	no	23.31	97/59	97	59	6.69	84.6	252	4.93	4.97	0.76	－	42	no	no	23.23	104/61	104	61	4.7	70.43	224	4.96	4.01	0.64	－	86.0308	106.298	20.2677	-28
827	female	52	no	no	23.31	122/70	122	70	4.09	67	287	4.99	5.86	1.45	－	57	no	no	23.71	124/74	124	74	4.15	61.77	311	5.53	6.48	1.56	－	105.086	115.419	10.3331	24
828	female	44	no	no	23.31	129/68	129	68	2.82	63.8	258	4.72	3.32	1.07	－	49	no	no	23.03	145/83	145	83	2.98	63.13	339	5.3	4.71	2.34	－	115.027	116.437	1.40993	81
829	male	41	yes	yes	23.31	105/60	105	60	4.41	83.8	303	4.69	6.31	0.92	－	46	yes	yes	22.95	106/54	106	54	3.5	65.37	312	5.1	6.14	0.92	－	114.805	152.911	38.1057	9
830	female	29	no	no	23.31	119/73	119	73	5.3	79.2	332	4.69	5.04	0.83	－	34	no	no	25.1	129/73	129	73	4.9	83	393	5.73	5.93	1.9	－	97.5413	92.4062	-5.13506	61
831	female	23	no	no	23.31	102/57	102	57	4.45	67	211	4.37	5.21	0.75	－	28							5	71	269	5.07	4.99	0.7		124.012	115.985	-8.02697	58
832	male	82	no	no	23.32	130/48	130	48	5.99	87	274	7.59	5.81	0.99	－	87	no	no	23.6	140/52	140	52	5.08	93.68	323	5.53	5.34	1.2	1+	95.5148	87.6992	-7.81565	49
833	male	54	yes	yes	23.32	141/87	141	87	8.61	72.5	346	4.81	5.31	1.2	－	59	yes	no	25.69	141/93	141	93	7.28	75.98	458	6	5.68	1.11	－	128.314	121.556	-6.7578	112
834	male	36	yes	yes	23.33	108/73	108	73	4.69	91.5	357	4.61	4.4	1.18	－	41	yes	yes	25.4	103/67	103	67	6.6	102.4	478	5.89	5.2	1.92	+-	106.505	93.5329	-12.9723	121
835	female	75	no	no	23.34	143/72	143	72	7.13	71.5	231	5.38	5.6	0.91	－	80	no	no	23.73	143/51	143	51	6.6	76.5	290	5.72	5.26	0.65	－	90.506	83.7146	-6.79139	59
836	female	55	no	no	23.34	119/74	119	74	3.84	63	261	4.54	6	2.95	－	60	no	no	25.53	115/63	115	63	4.1	65.7	281	5.08	7.26	2.1	－	111.545	106.272	-5.27306	20
837	female	51	no	no	23.34	137/79	137	79	2.71	59.8	181	5.09	6.86	1.2	－	56	no	no	22.77	124/68	124	68	3.9	66	292	5.62	7.71	1.02	－	120.291	107.348	-12.9434	111
838	female	64	no	no	23.34	129/73	129	73	5.93	68.2	240	5.32	5.43	3.64	－	69	no	no	21.72	111/53	111	53	4.57	72.27	270	5.3	5.54	1.68	－	98.7057	92.3192	-6.38655	30
839	female	43	no	no	23.34	95/55	95	55	5.28	80.9	217	4.55	4.36	0.56	－	48	no	no	24.46	94/50	94	50	5.67	84.1	257	5.09	4.13	0.55	－	87.8653	84.0186	-3.84671	40
840	male	65			23.34	135/65	135	65	6.89	76.7	314	5.43	3.87	0.67	－	71							6.4	93	282	5.93	5.88	1.14	－	115.799	92.7106	-23.0884	-32
841	female	47	no	no	23.34	110/64	110	64	5.14	67.1	204	4.82	5.01	0.37	－	51	no	no	25	115/67	115	67	4.37	57.16	302	4.4	6.41	1.66	－	107.081	128.844	21.7634	98
842	male	53	no	yes	23.36	115/74	115	74	3.09	80.8	326	6.26	4.96	1.13	－	58				117/72	117	72	4.34	87.41	387	6.72	5.24	0.93	－	113.658	103.798	-9.85946	61
843	male	48	yes	no	23.36	116/70	116	70	4.65	87	297	6.22	4.47	2.07	－	53	yes	no	23.62	113/66	113	66	5.35	98	401	5.54	5.74	1.35	－	106.484	92.814	-13.6697	104
844	female	47	no	no	23.37	116/61	116	61	3.6	71.3	235	5.2	5.67	0.8	－	52	no	no	23.19	133/68	133	68	4.1	70.3	272	5.43	6.49	1.22	－	99.835	101.476	1.64062	37
845	male	48	yes	yes	23.37	117/72	117	72	5.39	77.2	308	6.41	4.38	1.07	－	53	yes	yes	22.55	124/78	124	78	4.9	50.28	251	10.51	5.03	1.64	－	122.23	200.483	78.2532	-57
846	female	60	no	no	23.37	188/73	188	73	4.78	67.6	306	5.45	5.56	0.67	－	65	no	no	22.67	134/66	134	66	5.46	66.29	328	5.53	5.63	0.8	－	101.032	103.34	2.30753	22
847	male		no	no	23.38	119/55	119	55	4.55	79.8	265	4.6	4.68	0.94	－		no	no	24.31	139/76	139	76	4.32	91.01	349	4.69	5.84	1.19	－				84
848	male	48	yes	no	23.38	115/72	115	72	7.03	85.4	313	4.18	5.33	1.13	－	53	no	no	24.51	140/68	140	68	4.84	75.1	286	4.41	5.54	1.65	－	108.789	126.183	17.3935	-27
849	male	60	no	yes	23.38	162/77	162	77	4.91	101.8	347	6.21	5.69	1.35	－	65	no	yes	22.22	115/57	115	57	6.1	92.7	376	5.08	5.02	0.73	－	84.8935	94.5813	9.68782	29
850	female	46	yes	no	23.38	103/50	103	50	5.24	70.2	223	4.7	5.49	2.19	未查	51	no	no	23.88	102/50	102	50	5.26	76.96	220	4.81	5.56	0.92	－	102.087	91.8109	-10.2763	-3
851	male	43	yes	yes	23.38	108/66	108	66	5.73	81.6	340	4.31	5.8	1.41	－	48	yes	yes	22.15	119/70	119	70	5.29	82.39	325	5	5.22	1.73	－	117.245	115.949	-1.29638	-15
852	female	35	no	no	23.38	110/72	110	72	3.61	74.6	196	4.84	4.49	1.34	－	40	no	no	23.67	133/73	133	73	4.5	57.49	232	6.22	5.5	1.72	－	100.6	135.884	35.2842	36
853	male	35	no	no	23.38	115/69	115	69	5.51	82.1	432	4.31	4.22	1.16	－	40							4.6	80.6	414	4.64	4.86	2.08	－	121.39	124.001	2.61074	-18
854	female	52	no	no	23.38	110/65	110	65	6.16	90.7	416	5.13	5.52	1.42	－	57	no	no	24.03	98/55	98	55	6.23	74.42	330	5.41	4.28	1.66	－	74.0895	93.0905	19.001	-86
855	male	47	yes	no	23.38	119/71	119	71	4.84	107.3	311	5.42	5.29	1.02	－	52	yes	no	22.76	115/75	115	75	4.35	116.96	393	5.39	6.18	1.33	－	83.9522	76.0027	-7.9495	82
856	male	29	no	no	23.39	119/73	119	73	3.68	93.5	298	5.07	4.79	1.63	－	34	no	no	24.77	108/72	108	72	5.2	103.3	423	5.38	6	1.38	－	108.542	96.7479	-11.7938	125
857	female	57	no	no	23.39	110/61	110	61	4.46	80.4	512	5.06	4.7	0.8	－	62	no	no	23.72	125/71	125	71	7	76.6	365	6.39	4.28	1.16	－	83.5749	88.3775	4.80253	-147
858	male	44	yes	no	23.39	104/71	104	71	3.97	93.5	323	4.82	3.87	1.2	－	49	no	no	24.49	105/70	105	70	5	92	340	5.85	4.05	1.53	+-	99.7339	101.613	1.87886	17
859	female	38	no	no	23.39	139/85	139	85	2.29	63.1	246	4.95	4.5	0.52	－	43	no	no	22.99	121/79	121	79	3.2	49.32	192	5.61	4.3	0.73	－	120.02	159.492	39.472	-54
860	male	72	no	no	23.39	153/77	153	77	3.92	79.5	234	5.27	5.71	1.23	－	77	no	no	22.72	149/74	149	74	3.65	73.13	238	5.24	5.29	1.14	－	108.822	119.833	11.0104	4
861	male	55	no	yes	23.39	166/110	166	110	9.65	132.5	352	5.53	3.67	2.38	0.30 1+	60	no	no	25.06	116/76	116	76	6.85	150.3	474	6.98	5.02	6.43	1+	63.7455	55.1158	-8.62971	122
862	male	55	no	yes	23.41	118/71	118	71	4.88	79.7	370	5.69	6.29	1.77	－	60	no	yes	22.79	126/67	126	67	4.3	80.2	297	8.32	5.12	3.59	－	114.605	113.781	-0.824131	-73
863	male	50	yes	no	23.41	110/72	110	72	5.55	89.4	280	4.39	5.65	4.82	－	55	no	no	25.25	117/71	117	71	5.71	104.69	390	5.14	5.28	1.29	+-	102.34	85.294	-17.046	110
864	male	33	no	no	23.41	126/72	126	72	5.95	92	347	5.08	5.08	1.41	－	38	no	no	23.77	115/73	115	73	5.69	96.95	366	4.6	5.48	1.44	－	107.724	101.402	-6.32176	19
865	male	35	no	no	23.41	112/61	112	61	4.71	84.6	347	4.4	3.38	0.75	－	40	no	no	23.1	110/69	110	69	5.27	91.57	343	4.46	3.73	1.51	+-	117.26	107.022	-10.2382	-4
866	female	40	no	no	23.42	105/70	105	70	4.45	69.8	217	4.27	3.87	0.54	－	45	no	no	24.65	108/64	108	64	2.83	74.25	285	5.08	4.96	1.1	－	105.72	98.4424	-7.2775	68
867	male	62	no	no	23.42	134/84	134	84	5.43	93.2	424	5.49	5.92	1.83	－	67	no	no	25.71	127/59	127	59	4.29	91.6	452	5.46	5.65	1.29	－	93.3724	95.2571	1.88465	28
868	female	51	no	no	23.42	117/75	117	75	3.71	65.3	307	4.51	3.78	3.27	－	56	no	no	23.62	121/71	121	71	3.98	66.08	340	5.47	3.75	2.5	－	108.677	107.198	-1.47901	33
869	female	78	no	no	23.42	203/72	203	72	6.31	84.9	410	7.83	5.8	1.87	－	83	no	no	22.59	171/57	171	57	7.2	73.9	390	6.91	5.75	2.04	－	73.6426	86.4317	12.7891	-20
870	female	45	no	no	23.42	105/64	105	64	4.89	76.7	286	4.16	3.84	0.86	－	50	no	no	25.97	106/64	106	64	4.85	82.8	319	4.64	5.14	1.03	－	92.5823	84.7569	-7.82545	33
871	male	57	no	no	23.42	157/97	157	97	8.94	79.5	238	5.58	5.48	0.46	－	62	no	no	23.44	129/75	129	75	6.22	79.36	366	4.53	5.04	0.58	－	114.107	114.34	0.23233	128
872	female	26	no	no	23.42	99/55	99	55	4.26	70.9	237	4.5	5.52	1.52	－	31	no	no	26.22	102/61	102	61	4.11	65.3	313	4.47	4.68	2.11	－	113.318	124.605	11.2868	76
873	male		no	no	23.44	147/98	147	98	5.87	97	473	4.66	4.12	1.02	－		no	no	21.7	148/70	148	70	5.18	81.14	340	4.93	3.61	0.76	－				-133
874	female	40	no	no	23.44	116/66	116	66	5.39	63.4	191		6.91	1.49	－	45	no	no	23.23	107/62	107	62	4.76	60.01	241	4.61	5.88	1.54	－	118.129	125.862	7.73379	50
875	male	62	no	no	23.44	143/81	143	81	7.29	114.2	427	5.2	5.61	1.25	－	67	no	no	23.53	112/60	112	60	5.57	126.99	565	5.08	5.24	1.75	－	73.8547	65.3393	-8.51535	138
876	female	51	no	no	23.44	122/73	122	73	4.46	64.5	241	5.19	5.22	1.25	－	56	no	no	27.34	132/73	132	73	3.7	48.09	309	6.54	6.69	2.02	－	110.234	154.688	44.4539	68
877	female	32	no	no	23.44	108/64	108	64	2.61	69.3	215	4.81	4.05	1.63	－	37	no	no	19.53	100/62	100	62	4.7	55.16	191	4.78	4.72	1.12	－	111.54	145.146	33.6052	-24
878	female	40	no	no	23.44	104/74	104	74	7.21	70.3	292	4.83	4.21	0.38	－	45	no	no	22.27	118/69	118	69	4.76	75.29	306	5.14	5.48	1.11	－	104.853	96.8749	-7.97781	14
879	male	51	no	no	23.45	108/64	108	64	4.44	94.1	273	5.3	3.34	0.75	－	56							5	98.35	319	5.02	3.98	0.97	+-	96.0773	91.3023	-4.77503	46
880	male	44	no	no	23.45	110/64	110	64	4.76	92.3	359	4.78	4.54	0.63	－	49	no	no	24.44	111/74	111	74	4.04	103.77	390	4.98	5.52	0.79	－	101.232	88.4326	-12.7991	31
881	male	34	no	no	23.45	123/101	123	101	4.66	80.8	373	5.08	6.88	2.17	－	39							4.51	103.61	478	6.03	4.99	1	－	124.376	93.3505	-31.0257	105
882	male	40	yes	no	23.45	152/99	152	99	4.24	84.5	443	5.09	6.78	2.45	－	45	yes	no	24.9	120/89	120	89	6.17	112.09	715	5.14	5.82	3.35	+-	114.28	82.4825	-31.7973	272
883	male		no	no	23.46	129/76	129	76	4.91	98.4	398	5.05	4.19	1.96	－		no	no	25.22	124/75	124	75	5.27	91.99	405	4.92	3.82	1.22	－				7
884	male	35	no	no	23.46	100/70	100	70	6.32	104.2	397	7.75	5.95	2.99	－	40	no	no	22.09	96/61	96	61	7.6	86.1	244	11.37	5.01	1.48	+-	92.1966	114.905	22.7089	-153
885	male	43	no	no	23.46	126/69	126	69	4.61	84	303	5.3	5.54	0.52	－	48	no	no	24.51	119/74	119	74	5.05	97.03	440	5.49	5.15	1.07	+-	113.388	96.0056	-17.3826	137
886	male	34	yes	no	23.46	118/68	118	68	5.46	92.9	320	4.76	5.37	1.04	－	39	yes	no	23.67	106/70	106	70	4.7	77.55	322	5.37	5.76	0.99	+-	105.877	130.41	24.5339	2
887	male	50	yes	no	23.5	163/97	163	97	5.13	82.7	415	6.07	7.76	6.04	－	55	yes	no	22.94	154/82	154	82	5.96	101.7	620	6.21	7.46	2.23	+-	111.966	88.1944	-23.7721	205
888	female	34	no	no	23.5	118/64	118	64	4.22	72	322	5.49	5.92	0.92		39							4.8	52.04	246	4.77	5.04	0.34	－	105.422	153.335	47.9125	-76
889	male	73	yes	yes	23.51	142/74	142	74	5.29	99.7	328	4.87	4.6	1.09	－	78	no	yes	26.4	148/74	148	74	7.03	104.6	315	4.12	4.76	0.57	－	83.5663	79.0653	-4.50102	-13
890	male	56	yes	no	23.51	146/99	146	99	5.29	93.4	534	5.56	6.21	1.82	－	61	no	no	24.77	167/101	167	101	5.14	103.12	511	4.96	5.84	2.62	－	95.0862	84.8204	-10.2659	-23
891	male	51	yes	no	23.51	130/94	130	94	5.91	91.4	452	5.22	5.38	1.69	－	57	yes	no	23.3	138/81	138	81	6.67	98.04	478	5.03	5.45	1.61	－	99.36	91.6356	-7.72443	26
892	male	35	yes	no	23.51	101/56	101	56	7.23	87.8	304		5.96	0.92	－	40	yes	yes	23.95	96/40	96	40	6.61	81.96	289	4.91	5.62	1.52	－	112.342	121.629	9.28728	-15
893	male	79	no	no	23.51	139/79	139	79	5.4	100.2	322	5.09	4.44	0.92	－	84	no	no	22.13	161/84	161	84	5.69	97.43	340	5.3	3.95	0.72	－	81.7637	84.4521	2.68841	18
894	male	70	yes	no	23.51	167/104	167	104	4.39	89.3	374	4.75	6.1	0.62	－	75	no	no	27.34	145/81	145	81	4.4	97.13	322	4.44	6.07	0.6	－	95.7068	86.8599	-8.84685	-52
895	female	32	no	no	23.51	114/51	114	51	3.86	64.1	248	4.79	4.48	0.63	－	37	no	no	23.59	101/63	101	63	3.12	73.14	233	5.1	4.18	0.67	－	122.046	104.81	-17.236	-15
896	male	51	no	no	23.51	112/73	112	73	7.16	103.4	344	5.31	5.61	1.15	－	56	no	no	23.14	109/66	109	66	6.44	109.95	379	5.46	5.81	1.06	+-	86.1761	80.2794	-5.89668	35
897	male	53	no	no	23.51	124/74	124	74	3.95	88	436	5.74	5.15	0.65	－	58	yes	yes	23.89	145/82	145	82	3.95	93.58	476	4.76	4.19	0.83	－	102.996	95.9416	-7.05412	40
898	male	29	no	no	23.51	118/74	118	74	3.86	94.4	323	4.29	5.54	2.55	－	34	no	no	24.82	116/60	116	60	3.82	88.81	328	4.5	4.93	2.9	－	107.348	115.183	7.83457	5
899	female	54	no	no	23.53	126/75	126	75	4.87	63.7	237	4.57	6.86	1.26	－	59	no	no	23.15	119/71	119	71	5.2	70.2	325	4.96	6.94	2.81	－	110.543	98.8178	-11.7252	88
900	male	31	no	no	23.53	113/60	113	60	6.51	93.9	203	4.49	3.87	0.67	－	36	no	no	22.65	104/58	104	58	6.29	104.31	267	4.96	3.73	0.69	－	106.556	94.3812	-12.1747	64
901	female	49	no	no	23.53	132/77	132	77	3.05	70.7	235	5.09	5.8	1.3	－	54	no	no	24.77	128/78	128	78	3.4	58.66	280	5.61	6.63	1.94	－	99.9641	123.996	24.0318	45
902	male	46	yes	yes	23.53	119/85	119	85	3.56	92.3	311	5.44	5.48	2.15	－	51	yes	yes		145/96	145	96	4.23	94.53	333	5.59	6.03	2.26	－	100.322	97.5962	-2.72611	22
903	male	63	no	no	23.53	139/80	139	80	6.05	81	277	4.53	4.03	0.51	－	68	no	no	20.86	137/72	137	72	5.8	101	357	6.76	4.63	1.21	－	109.426	84.8256	-24.6008	80
904	male	73	no	no	23.53	122/73	122	73	5.56	78.4	288	4.28	5.07	1.87	－	78	no	no	19.92	116/53	116	53	5.03	79.41	333	4.53	4.74	1.35	+-	110.277	108.66	-1.617	45
905	female	62	no	no	23.53	116/79	116	79	5.53	104.1	390	5.2	6.67	1.68	－	67	no	no	22.31	143/52	143	52	3.8	70.9	315	6.41	6.21	3.4	－	60.9804	94.9911	34.0107	-75
906	male	44	yes	no	23.53	161/88	161	88	5.37	83.5	479	5.26	4.78	0.81	－	46	yes	yes	21.22	145/81	145	81	8.01	80.21	447	4.9	5.18	0.4	－	113.64	119.036	5.39585	-32
907	male	51	yes	yes	23.53	119/73	119	73	4	92.5	299	5.8	4.54	1.16	－	56	yes	yes	21.45	122/79	122	79	4.3	80.19	368	5.79	4.73	0.94	+-	97.9977	115.555	17.5573	69
908	male	38	no	yes	23.55	133/91	133	91	4.2	94.7	352	5.44	3.49	1.99	－	43	no	no	23.55	151/87	151	87	5.24	97.68	472	6.2	3.88	0.89	+-	101.246	97.6896	-3.556	120
909	male	53	no	no	23.55	113/73	113	73	6.39	85.4	301	6.31	6.44	0.75	－	60	no	no	26.75	133/78	133	78	4.61	89.33	340	6.57	3.82	2.01	－	106.623	101.228	-5.39459	39
910	female	38	no	no	23.56	101/67	101	67	3.41	59.3	176	4.68	5.49	1.01	－	43	no	no	21.64	100/62	100	62	4.1	48.74	224	5.05	5.31	1.54	－	128.939	161.684	32.7458	48
911	male		no	no	23.57	136/96	136	96	7.05	101.3	316	5.52	5.47	1.25	－	73	no	no	24.73	150/105	150	105	6.84	107.67	299	5.7	4.86	0.98	－				-17
912	male	48	yes	no	23.57	142/94	142	94	3.38	94.3	340	5.2	3.72	1.04	－	53	yes	no	24.49	144/89	144	89	4.18	117.95	410	6.16	4.68	0.92	－	97.029	74.9461	-22.083	70
913	male	35	yes	no	23.57	124/84	124	84	4.24	89.6	387	5.26	5.23	0.97	－	40	no	no	22.86	125/88	125	88	3.69	96.96	404	5.68	4.94	2.96	－	109.742	100.186	-9.55563	17
914	male	30	no	no	23.57	120/66	120	66	5.95	87	304	4.71	4.02	0.64	－	35	no	no	22.6	103/57	103	57	4.26	98.87	342	5.19	4.72	1.1	－	117.144	101.069	-16.0743	38
915	male	45	yes	no	23.57	129/92	129	92	3.65	73.7	458		5.94	2.15	－	50	no	no	24.21	133/84	133	84	4.88	83.98	403	4.65	5.79	1.48	－	130.653	112.377	-18.2759	-55
916	male	56	no	no	23.57	114/66	114	66	6.12	87.5	281	4.83	4.33	0.38	－	61	no	no	24.77	100/60	100	60	4.45	90.19	320	4.93	4.25	0.91	－	102.523	99.0023	-3.52057	39
917	male	35	no	no	23.57	118/71	118	71	4.62	90.7	334	4.65	3.77	0.72	－	40	no	yes	25.76	112/60	112	60	3.93	83.95	328	4.92	4.89	0.98	－	108.207	118.308	10.101	-6
918	male	57	yes	yes	23.57	116/75	116	75	4.44	78.5	312	7.92	5.22	1.61	－	62	no	yes	23.18	124/80	124	80	5.59	77.41	329	6.49	5.14	0.75	－	115.787	117.67	1.88348	17
919	female		no	no	23.59	134/75	134	75	3.79	75.8	265	4.84	7.99	1.59	－		no	no		150/87	150	87	3.86	77.53	251	4.77	6.17	1.78	－				-14
920	male	67	no	no	23.59	123/60	123	60	5.97	81.9	318	5.86	4.2	0.98	－	72	no	no	26.72	120/59	120	59	5.81	81.14	341	5.45	6.3	0.84	－	106.698	107.852	1.15413	23
921	female	46	yes	no	23.59	111/58	111	58	4.47	85.1	296	4.87	4.52	0.9		51	yes	no	23.95	101/61	101	61	5	73.76	374	5.21	5.29	0.97		81.7533	96.4226	14.6693	78
922	male	52	no	no	23.59	107/71	107	71	4.53	65.8	345	4.55	4.75	1.11	－	57	no	no	25.31	122/74	122	74	4.3	70.7	390	6.17	5.87	1.6	－	144.61	133.107	-11.503	45
923	male	50	yes	yes	23.59	124/77	124	77	6.91	92.5	266	5	7.08	2.63		55	no	yes	24.46	121/62	121	62	3.8	102.95	331	4.71	6.14	2.31	－	98.3924	86.9598	-11.4326	65
924	female	49	no	no	23.59	118/63	118	63	4.82	70.2	201	5.04	5.49	1.74	－	54	no	no	23.95	102/56	102	56	3.08	65.65	244	4.64	6.06	2.25	－	100.786	108.889	8.10311	43
925	male	33	yes	no	23.59	126/86	126	86	6.47	86.6	414	4.45	5.2	2.16	－	38	no	no	26.7	126/80	126	80	6	99.6	376	5.43	3.68	1.49	－	115.512	98.2948	-17.217	-38
926	male	34	no	no	23.6	111/66	111	66	4.01	72	159	4.44	4.67	0.97	－	39	no	no	23.94	116/66	116	66	4.5	56.91	193	5.23	4.51	2.15	－	142.078	186.381	44.3028	34
927	male	50	yes	yes	23.6	133/89	133	89	5.07	90.3	299	5.33	4.87	1.04	－	55	yes	yes	23.18	121/73	121	73	5.4	74.91	341	5.38	5.82	1.31	－	101.164	125.508	24.3438	42
928	female	34	no	no	23.6	126/78	126	78	3.79	62.8	214	4.48	4.11	0.58	－	38	no	no	24.02	119/74	119	74	3.95	68.57	304	4.46	4.8	0.56	－	123.438	111.531	-11.907	90
929	male	55	no	no	23.6	141/80	141	80	5.46	92.7	406	4.39	5.52	2.5	－	60	no	no	24.28	154/74	154	74	3.59	101.36	393	5.4	5.03	1.38	－	96.2668	86.8393	-9.42746	-13
930	male	46	yes	yes	23.6	125/83	125	83	4.32	85.2	452	5.05	6.46	4.28	－	51	no	yes	24.38	136/88	136	88	5.8	89.9	309	13.46	6.87	10.01	+-	110.03	103.419	-6.61118	-143
931	female	73	no	no	23.6	114/80	114	80	4.52	74.7	363	4.69	3.79	1.44	－	78	no	no		153/64	153	64	4.27	58.14	289	5.79	5.12	1.26	+-	86.5202	115.538	29.0179	-74
932	female	57	no	no	23.61	111/69	111	69	5.69	66.3	298	4.71	5.7	1.58	－	62	no	no	25.97	134/72	134	72	4.5	71.6	372	5.48	7.71	2.92	－	104.403	95.5371	-8.8664	74
933	female	54			23.62	123/95	123	95	5.82	88.6	435	6.23	5.23	2.74		59	no	no	22.1	154/72	154	72	5.1	54.85	271	6.94	4.66	0.92	－	75.5387	131.371	55.8319	-164
934	male	78	no	no	23.62	169/79	169	79	3.21	83.7	284	5.97	6.62	1.7	－	83	no	no	22.86	146/59	146	59	3.93	78.45	305	5.61	5.62	1.11	－	100.893	108.724	7.83111	21
935	male	59	yes	no	23.62	122/73	122	73	5.19	81.1	325	5.13	4.53	0.77	－	64	yes	no	23.84	140/79	140	79	8.7	87	537	9.07	5.7	0.9	+-	110.736	102.116	-8.61999	212
936	male	31	no	no	23.62	133/74	133	74	5.63	88	417	6.65	4.89	0.89	－	36	no	no		116/65	116	65	3.07	95.87	307	5.22	4.75	1.9	－	114.842	104.033	-10.8088	-110
937	male	46	no	no	23.62	139/89	139	89	6.96	96.2	304	4.43	5.65	2.28	－	51	no	no	23.36	104/51	104	51	5.89	86.34	452	4.89	5.71	0.92	－	95.6437	108.356	12.712	148
938	male	49	no	yes	23.62	144/83	144	83	5.07	87.1	335	4.77	4.91	1.05	－	54	no	yes	21.55	106/68	106	68	5.4	90.6	354	5.3	4.99	3.39	－	105.898	101.192	-4.70681	19
939	male	27	no	no	23.62	134/88	134	88	4.99	86.5	298	4.68	4.41	0.92	－	32	no	no	22.86	102/62	102	62	5.4	84.2	370	5.41	4.5	1.48	+-	120.475	124.281	3.80561	72
940	male	45	no	no	23.66	138/82	138	82	8.49	101.3	353	4.81	4.81	0.91	－	50	yes	no	23.6	134/85	134	85	7.2	113.2	388	5.27	5.91	1.1	－	90.5117	79.6231	-10.8886	35
941	male	40	no	no	23.66	121/73	121	73	5.93	99.5	202	4.98	5.1	2.54	－	45	no	no	25.61	117/63	117	63	6.7	101	201	5.19	5.78	2.68		94.6399	93.0197	-1.62013	-1
942	male	31	yes	no	23.66	116/67	116	67	4.19	84.3	386	5.45	3.42	1.6	－	36	yes	no	24.73	137/65	137	65	4.98	96.74	420	5.57	3.6	1.95	+-	120.678	102.954	-17.7239	34
943	male	30	no	yes	23.66	99/54	99	54	4.67	84.1	263	12.18	4.95	0.38		35	no	yes	21.13	99/59	99	59	4.97	75.9	236	12.52	4.6	0.47	－	121.818	137.128	15.3102	-27
944	male		no	no	23.67	138/50	138	50	7.15	91	402	5.47	3.97	1.24	－		no	no		147/72	147	72	7.55	106.95	449	4.96	3.7	0.85	－				47
945	male	37	yes	yes	23.67	106/65	106	65	4.11	80.8	254	5.05	5.04	1.3	－	42	yes	no	25.18	108/59	108	59	4.71	86.43	397	5.44	5.28	1.21	－	122.259	113.116	-9.14338	143
946	female	38	no	no	23.67	109/75	109	75	3.5	72.2	239	4.72	4.97	0.55	－	43	no	no	25.21	112/71	112	71	4.45	85.13	348	4.97	5.33	0.78	－	102.739	84.9518	-17.7874	109
947	male	43	no	no	23.67	107/70	107	70	6.51	87.4	314	4.87	4.08	3.29	－	48							4.21	95.76	341	6.27	4.81	1.69	+-	108.313	97.4764	-10.8369	27
948	male	46	no	no	23.67	146/94	146	94	4.09	80.6	286	4.77	5.29	0.84	－	51	no	no	21.87	138/87	138	87	5.3	70.81	304	5.62	5.56	0.93	－	117.309	136.217	18.9084	18
949	female	38	no	no	23.67	100/62	100	62	4.48	63	317	5.12	4.2	1.82	－	43	no	no	22.77	108/62	108	62	2.99	66.39	352	4.9	4.33	1.57	－	120.24	113.183	-7.05693	35
950	male	41	no	no	23.67	120/68	120	68	3.88	93.7	320	4.63	3.19	0.52	－	45									377					100.925			57
951	male	39	no	yes	23.67	109/67	109	67	4.81	106.8	340	4.47	4.13	1.94	－	44	no	yes	24.84	121/76	121	76	4.2	109	378	5.35	4.76	1.74	－	87.6643	85.6256	-2.03866	38
952	female	44	no	no	23.67	94/64	94	64	3.24	75.8	286	4.41	4.24	1.19	－	49	no	no	23.23	110/70	110	70	4.46	81.9	339	4.91	4.47	0.91	－	94.2812	86.2251	-8.05609	53
953	male	26	no	no	23.67	125/79	125	79	5.18	85.4	354	4.94	5.56	2.12	－	34	no	yes		178/100	178	100	4.7	97.2	486	6.18	4.94	2.46	+-	123.208	106.114	-17.0935	132
954	female	32	no	no	23.68	113/67	113	67	4.39	68.6	266	4.54	5.62	1.69	－	37	no	no	19.91	101/60	101	60	4	74.8	205	4.86	5.54	2.96	－	112.855	102.131	-10.7243	-61
955	female	56	no	no	23.71	137/81	137	81	4.49	78.9	342	4.88	6.1	1.08	－	61	no	no	23.53	114/67	114	67	4.47	75.82	373	4.8	5.36	1.2	－	85.7186	89.7494	4.03078	31
956	male	54	no	yes	23.71	106/65	106	65	6.77	79.2	352	4.99	4.79	1.22	－	59	no	no	23.88	106/63	106	63	6.46	92.85	400	4.89	5.17	1.03	+-	115.871	96.4459	-19.4252	48
957	male	71	no	no	23.71	138/66	138	66	6.2	93.1	328	4.66	5.7	1.08	－	76	no	no	24.98	167/93	167	93	5.38	82.29	241	5.2	5.73	1.13	－	90.9509	104.873	13.9223	-87
958	female	38	no	no	23.71	127/86	127	86	4.5	66.5	217	5.1	4.19	0.5	－	43	no	no	23.14	118/78	118	78	4.1	62.71	199	5.12	4.68	0.7	－	112.967	120.882	7.91486	-18
959	male	40	no	no	23.71	111/71	111	71	2.98	74.3	290	4.23	6.72	0.61	－	45	no	yes	24.96	126/71	126	71	5.5	93.3	366	5.8	5.59	2.66	－	132.569	101.934	-30.6348	76
960	male	49	no	no	23.72	126/86	126	86	3.09	95.5	372	4.56	3.94	1.34	－	54	no	no	26.85	138/83	138	83	4.19	96.79	328	4.66	6.17	1.9	－	95.224	93.7609	-1.46307	-44
961	male	50	no	no	23.72	96/53	96	53	4.45	106.7	343	4.68	5.24	1.34	－	55	no	no	24.54	128/82	128	82	3.4	93.3	438	4.83	4.3	1.83	－	83.4425	97.4195	13.9769	95
962	male	32	no	yes	23.72	120/77	120	77	5.49	103.3	299	4.5	4.67	1.35	－	37	no	yes	26.12	110/64	110	64	4.09	89.59	344	4.82	4.79	1.33	－	94.8338	111.771	16.9368	45
963	male	39	no	no	23.72	122/65	122	65	4.13	85	291	5.87	6.16	1.37	－	44	yes	no	26.49	101/60	101	60	4.1	83.38	490	5.26	5.52	1.49	－	114.089	116.651	2.56182	199
964	male	58	no	no	23.72	197/77	197	77	5.24	95.2	370	7.1	5.74	1.86	－	63	no	no	23.67	153/72	153	72	7.44	95.85	392	7.23	6.35	2.25	+-	92.3543	91.632	-0.722366	22
965	female	68	no	no	23.72	110/69	110	69	3.93	80.5	305	4.75	5.51	1.02	－	73	no	no		160/65	160	65	5.8	74	274	5.62	4.45	1.97	－	80.5186	88.7343	8.21565	-31
966	male	37	no	no	23.72	119/79	119	79	5.96	104	454	5.49	5.39	1.47	－	42	no	no		112/63	112	63	6	81.4	323	5.37	5.01	1.59	－	91.3648	121.22	29.8553	-131
967	male	37	no	no	23.72	113/73	113	73	4.63	98.7	500	6.3	5.68	2.17	－	42	no	no	25.5	121/74	121	74	3.9	91.5	428	10.61	5.68	4.43	－	97.0495	105.914	8.86498	-72
968	male	46	yes	yes	23.72	108/59	108	59	5.77	77	248	4.76	4.71	0.43	－	51	no	yes	23.67	99/59	99	59	6.4	93.4	340	5.46	4.64	1.3	－	123.66	98.9601	-24.7001	92
969	male	46	no	yes	23.72	112/76	112	76	5.81	94	381	4.88	5.69	1.88	－	51	no	yes	23.77	113/72	113	72	5.05	99.74	377	4.87	5.4	1.78	－	98.2315	91.7371	-6.49439	-4
970	female	54	no	no	23.73	110/70	110	70	4.84	94.8	306	4.99	4.41	0.96	－	59	no	no	25.24	110/62	110	62	5.63	96.2	374	5.21	5.03	1.35	－	69.8669	68.6948	-1.17204	68
971	female	54	no	no	23.73	121/68	121	68	4.55	72.6	306	4.7	5.93	1.2	－	59	no	no	23.34	105/60	105	60	4.76	72.37	305	5.04	6.06	0.68	－	95.0577	95.4064	0.348713	-1
972	male	49	yes	yes	23.74	116/65	116	65	5.21	93.7	401	5.18	6.23	0.93	－	54	yes	yes	26.49	132/76	132	76	3.58	74.21	448	6.28	7.17	2.77	－	97.3381	127.396	30.0582	47
973	female	48	no	no	23.74	155/64	155	64	4.3	72.6	302	5.29	4.25	1.61	－	53	no	no	25.71	163/87	163	87	3.47	68.58	357	5.84	4.11	1.08	－	97.3579	103.973	6.615	55
974	male		no	no	23.74	131/63	131	63	4.9	89.4	447	4.17	5.19	0.74	－	47	no	no	24.22	117/66	117	66	4.15	98.7	406	4.54	5.06	1.34	－				-41
975	male	54	no	yes	23.74	137/82	137	82	4.53	80.7	379	5.58	5.91	1.46	－	59							5.19	81.88	418	5.1	4.81	0.98	+-	113.389	111.506	-1.88364	39
976	male	54	no	no	23.77	120/78	120	78	6.07	92.1	321	4.99	5.84	3.1	－	59	no	yes	24.38	117/84	117	84	6.07	106.46	353	4.67	6.22	3.65	－	97.3528	82.3628	-14.99	32
977	male	47	yes	yes	23.77	126/79	126	79	6.06	86.7	269	5.01	5.51	1.42	－	52	yes	yes	24.38	122/75	122	75	4.98	86.31	254	5.13	4.73	1.67	－	107.367	107.927	0.560055	-15
978	male	27	no	no	23.77	132/72	132	72	3.9	90.5	327	4.84	3.9	0.84	－	32	no	no	25.9	92/60	92	60	4.5	94.8	387	4.61	3.82	1.03	+-	114.351	108.387	-5.96441	60
979	male	41	no	no	23.78	131/81	131	81	5.37	81.8	398	6.48	4.27	1	－	46	no	no	24.06	109/60	109	60	4.83	78.55	429	6.79	4.31	0.76	－	118.05	123.705	5.65427	31
980	male	49	no	no	23.78	122/71	122	71	6.59	83.3	336	4.67	4.25	1.67	－	52							5.06	89.45	431	5.28	5.24	1.52	－	111.493	102.694	-8.79822	95
981	male	33	no	yes	23.78	130/74	130	74	4.94	86.9	299	3.88	6.86	4.22	－	38	no	yes	26.45	118/69	118	69	6.2	78.21	314	5.72	7	1.93		115.052	129.926	14.8746	15
982	male	68	no	yes	23.8	126/59	126	59	4.42	83.6	377	5.76	5.77	1.83	－	73	no	yes	23.59	120/48	120	48	6.06	90.36	401	5.51	4.67	0.92	－	103.885	94.9695	-8.91594	24
983	male	55	no	no	23.8	109/70	109	70	4.16	79.4	274	4.46	5.36	2.01	－	60	no	no	23.62	110/71	110	71	6.2	104.7	274	6.72	5.6	0.68	－	115.105	83.6504	-31.4545	0
984	male		no	no	23.81	127/64	127	64	7.18	94.9	337	6.54	3.67	0.35	－	76	no	no	26.73	135/72	135	72	6.97	105.28	370	5.96	2.99	0.56	2+				33
985	female	60	no	no	23.81	126/57	126	57	4.03	68.2	237	4.84	8.74	1.06	－	65	no	no	21.33	122/63	122	63	2.69	60.1	228	5.16	8.8	1.07	－	100.007	115.717	15.7099	-9
986	male	28	no	no	23.81	108/69	108	69	5.21	86.7	339	5.16	5.03	3.33	－	33	yes	yes	25.31	123/82	123	82	5.5	92.55	390	5.34	6.39	4.11	－	119.271	110.614	-8.65686	51
987	male	45	yes	no	23.81	114/79	114	79	6.47	91.5	323	4.48	5.26	0.66	－	50	yes	no	23.92	96/60	96	60	6.8	79.95	334	5.04	4.91	0.82	－	101.788	118.939	17.151	11
988	male	46	yes	yes	23.81	123/92	123	92	4.97	82.7	309	4.38	5.67	2.38	－	51	no	yes	24.09	135/93	135	93	6.31	84.37	392	5.33	5.03	1.27	－	113.878	111.281	-2.59721	83
989	male	62	yes	no	23.81	146/86	146	86	3.96	74.7	538	5.38	4.52	1.89	0.30 1+	67	yes	no	25.65	149/81	149	81	3.81	72.8	596	5.63	4.85	2.59	－	120.535	124.172	3.63753	58
990	female	44	no	no	23.82	122/70	122	70	4.77	85.3	183	4.99	3.73	0.58	－	49	no	no		107/65	107	65	5.7	79.9	351	5.72	5.78	0.71	－	82.2712	88.7205	6.44931	168
991	female	38	no	no	23.83	110/68	110	68	3.88	68.9	250	4.34	5.13	1.87	－	43	no	no	25	116/70	116	70	3.62	70.81	297	4.6	6	2.57	－	108.438	105.07	-3.36835	47
992	female	54	no	no	23.83	105/66	105	66	4.3	75.1	206	4.87	6.09	0.44	－	59	no	no	19.3	104/62	104	62	4.13	69.55	259	4.67	6.86	1.3	－	91.4155	99.8843	8.46884	53
993	male	57	yes	yes	23.83	144/66	144	66	4.83	57.9	270	6.51	3.88	1.88	－	62	yes	yes		158/93	158	93	8.46	102.77	538	5.91	6.13	1.82	－	164.515	84.8484	-79.667	268
994	female	46	no	no	23.83	145/83	145	83	4.1	67.1	189	5.31	4.91	0.83	－	51	no	no	23.83	148/84	148	84	5.1	59.88	293	5.9	5.66	1.35	－	107.549	122.648	15.0991	104
995	male	44	no	no	23.84	135/80	135	80	5.93	97.8	365	5.55	3.88	0.5	－	49							6.74	93.58	378	5.48	4.15	0.58	－	94.6909	99.6355	4.94459	13
996	male	44	yes	yes	23.84	176/118	176	118	7.38	101.6	351		4.97	8.81	0.80 2+	49	yes	yes	23.51	146/97	146	97	8.32	132.74	528	5.41	4.19	4.05	1+	90.6158	66.5603	-24.0555	177
997	male	47	no	no	23.84	110/64	110	64	5.58	88	427	4.03	3.52	0.84	－	52	no	no	23.51	107/65	107	65	6.48	102.9	481	4.34	3.9	1.24	－	105.539	88.1083	-17.4303	54
998	male	55	no	no	23.85	121/77	121	77	7.16	76.5	369	5.47	5.34	0.7	－	60							6.3	62.61	390	5.69	4.6	0.88	－	120.155	151.412	31.257	21
999	male	44	no	no	23.88	106/60	106	60	3.62	74	357	4.47	5.13	1.51	－	49	no	no	24.02	114/70	114	70	6.4	72.2	382	5.14	5.17	2.36	－	130.637	134.403	3.7656	25
1000	male	44	no	no	23.88	114/70	114	70	5.32	80.3	310	4.25	3.48	0.98	－	49	no	no	24.28	113/67	113	67	5.7	89.9	367	5.32	3.5	1.25	－	118.882	104.357	-14.5256	57
1001	female	49	no	no	23.88	98/50	98	50	3.51	75.7	166	4.46	6.66	0.88	－	54	no	no	23.88	102/60	102	60	4.8	63.76	168	4.85	6.38	0.94	－	92.3842	112.623	20.2384	2
1002	male	45	no	yes	23.88	112/77	112	77	4.73	95.7	329	5.2	4.84	1.26	－	50	no	yes	24.73	103/67	103	67	6.47	90.83	357	5.6	5.65	1.27	－	96.6508	102.655	6.00446	28
1003	male	53	no	no	23.88	112/62	112	62	3.31	91.4	236	4.97	5.79	0.62	－	58	no	no	23.11	115/67	115	67	4	89.54	246	4.9	5.51	1.03	－	98.5871	100.954	2.36707	10
1004	male	49	yes	yes	23.88	129/75	129	75	6.09	82.1	222	4.85	6.47	1.38	－	54	yes	no	22.49	121/75	121	75	5.04	92.3	253	5.38	6.77	0.85	+-	113.375	99.0439	-14.3314	31
1005	male	34	no	no	23.88	122/71	122	71	5.49	88.5	353	5.42	4.97	2.01	－	39	no	no	24.22	137/63	137	63	4.75	93.2	473	5.15	5.06	1.44	+-	111.974	105.483	-6.49069	120
1006	male	29	no	no	23.88	108/60	108	60	3.95	98.4	425	4.58	3.66	1.15	－	34	no	no	23.53	111/63	111	63	4.08	106.23	430	4.48	3.88	0.94	－	102.329	93.6751	-8.65351	5
1007	male	32	no	yes	23.89	113/68	113	68	4.71	72.3	332	4.96	5.52	1.64	－	37	no	yes	25.18	120/57	120	57	4.8	60.81	330	5.08	6.84	1.86	+-	143.149	174.794	31.6452	-2
1008	male	38	no	yes	23.89	103/65	103	65	6.65	95.2	320	4.85	6.52	1.13	0.30 1+	43	no	yes	26.06	119/67	119	67	4.36	96.81	372	4.65	6.46	1.82	－	100.632	98.7034	-1.92881	52
1009	male	41	no	no	23.89	102/62	102	62	6.59	79.8	274	5.33	5.49	1	－	46	no	no	23.37	118/69	118	69	6.8	96.4	382	5.92	5.27	1.46	－	121.471	97.6698	-23.8015	108
1010	male	57	no	no	23.89	124/75	124	75	7.85	100.9	584	6.43	5.71	0.97	－	62	no	no	27.68	164/84	164	84	6.66	98.79	374	5.78	4.26	0.78	+-	86.6657	88.8053	2.1396	-210
1011	female	60	no	no	23.92	111/68	111	68	4.21	74.9	249	4.45	6.01	0.81	－	65	no	no	27.43	123/63	123	63	3.4	68.3	230	5.21	6.16	2.29	－	89.7568	99.8385	10.0817	-19
1012	male	51	no	no	23.94	118/73	118	73	9.03	82.7	335	5.44	4.39	1.39	－	55	no	no	26.42	136/77	136	77	6.13	102.19	476	5.18	5.94	1.06	+-	111.517	87.3547	-24.1626	141
1013	female	59	no	no	23.94	110/78	110	78	5.2	67.4	247	5.27	5.35	1.59	－	64	no	no	24.24	135/77	135	77	3.9	55.91	291	5.65	5.45	2.31	－	101.725	126.211	24.4863	44
1014	female	38	no	no	23.94	106/69	106	69	4.55	65.1	181	5.02	4.69	0.95	－	43	no	no	25.59	118/65	118	65	3.43	64.02	190	5.1	4.69	1	－	115.775	118.032	2.25679	9
1015	male	44	no	no	23.94	129/81	129	81	4.36	85	311	5.98	7.45	2.68	－	49	no	no	22.39	105/71	105	71	4.32	89.72	369	5.61	5.84	1.43	1+	111.329	104.598	-6.73099	58
1016	male	30	no	yes	23.94	153/75	153	75	4.91	97.6	269	5.98	3.94	0.72	0.30 1+	35							6.53	107.81	355	4.93	4.47	1.14	1+	102.589	91.461	-11.1277	86
1017	male	71	no	no	23.94	139/80	139	80	5.13	97.8	286	4.73	4.76	0.93	－	76	no	no	23.94	138/70	138	70	5.24	100.3	316	4.74	4.27	0.74	1+	85.9258	83.4591	-2.46677	30
1018	male	50	yes	yes	23.94	107/69	107	69	4.29	87.2	402	5.17	4.33	1.26	－	55	yes	yes	25.43	120/71	120	71	6.7	109.59	538	7.97	7.09	3.82	－	105.325	80.9084	-24.417	136
1019	male	47	no	no	23.94	104/69	104	69	5.93	89	270	4.94	7.04	3.27	－	52	yes	no	27.44	132/83	132	83	4.85	91.3	507	5.26	5.47	1.22	－	104.171	101.149	-3.02247	237
1020	male	56	no	no	23.94	158/77	158	77	4.56	98.5	520	4.93	5.83	2.68	－	61	no	no	23.26	159/82	159	82	5.8	99.4	409	5.15	6.11	1.03	－	89.4278	88.4941	-0.933751	-111
1021	male	25	no	no	23.94	137/86	137	86	4.31	84.9	314	3.99	3.63	1.18	－	30	no	no	24.62	138/89	138	89	4.5	89.4	336	4.58	4.12	1.03	－	125.037	117.803	-7.2345	22
1022	male	47	no	no	23.94	111/69	111	69	4.63	90.2	284	5.01	4.4	0.67	－	52	no	no	24.8	100/69	100	69	5.75	93.56	331	5.87	5.1	0.68	－	102.574	98.3346	-4.23912	47
1023	male	57	no	yes	23.95	108/64	108	64	7.57	75.7	309	4.78	5.91	1.82	－	62	yes	yes	22.04	122/76	122	76	4.82	89.62	378	4.8	5.32	1.02	－	120.743	99.3716	-21.3711	69
1024	female	59	no	no	23.95	170/83	170	83	4.24	87.4	282	5.92	6.99	1.51	－	64	no	no	22.04	156/77	156	77	5.09	81.75	346	6.06	7.57	1.16	－	75.3697	81.4123	6.04262	64
1025	female	45	no	no	23.95	104/51	104	51	4.63	75.9	199	5.43	5.52	1.2	－	50	no	no	23.88	112/59	112	59	4.46	81.33	221	6.14	6.73	1.07	－	93.7094	86.5272	-7.18217	22
1026	male	53	yes	no	23.95	120/80	120	80	5.56	96.5	436	4.72	5.8	2.44	－	58	yes	no	23.31	120/88	120	88	5.44	108.66	463	4.86	5.79	1.26	－	92.5993	80.7472	-11.852	27
1027	male	62	yes	yes	24	138/82	138	82	9.15	97.4	483	4.41	5.82	1.14	－	62	yes	yes	24	138/82	138	82	9.15	97.4	483	4.41	5.82	1.14	－	88.7417	88.7417	0	0
1028	male	74	no	no	24	148/68	148	68	4.74	89	353	5.81	4.76	0.87	－	79	no	no	24.11	135/63	135	63	5.14	81.94	286	5.38	5.02	0.76	－	95.0014	104.509	9.50713	-67
1029	male	61	no	no	24	189/75	189	75	4.75	83.1	431	8.77	5.39	1.05	－	66	no	no	24.22	193/78	193	78	4.94	71.8	375	7.8	4.36	1.5	1+	106.94	126.587	19.6478	-56
1030	male	74	no	no	24	142/75	142	75	7.07	112.7	496	5.55	6.26	1.76	－	79	no	no	23.18	148/66	148	66	5.84	115.09	444	5.43	5.64	1.71	+-	72.3446	70.6137	-1.7309	-52
1031	male	43	no	no	24	130/93	130	93	5.52	79.3	367	5.69	4.7	1.56	－	48	no	no	25.1	129/87	129	87	7.7	71.13	446	6.07	5.68	3.16	－	121.178	137.378	16.1997	79
1032	male	77	no	no	24	156/71	156	71	4.47	102.8	384	4.95	5.45	1.44	－	82	no	no	25.97	125/59	125	59	6.66	141.59	685	5.41	4.67	1.21	－	79.7963	55.1482	-24.6481	301
1033	male	45	no	yes	24	121/87	121	87	6.77	75.8	275	5.17	5.52	1.44	－	50	no	yes	25.65	140/91	140	91	7.94	76.66	251	5.76	5.79	1.25	－	126.485	124.849	-1.63606	-24
1034	female	39	no	no	24.01	96/58	96	58	4.42	84.2	314	4.55	3.34	0.62	0.30 1+	44	no	no	25.53	92/62	92	62	4.72	70.51	286	7.48	5.02	1.11	－	85.5831	105.031	19.4477	-28
1035	male	60	no	yes	24.01	174/95	174	95	5.75	75.3	315	5.51	3.46	1.21	－	65	no	no	26.2	137/75	137	75	5.01	77.81	324	4.83	4.69	1.59	－	120.225	115.761	-4.46425	9
1036	male	38	yes	no	24.01	108/72	108	72	3.98	87.7	333	5.27	4.73	1.74	－	43							5.2	99.3	347	6.14	5.12	1.2	+-	110.627	95.8528	-14.7746	14
1037	male	44	yes	no	24.02	130/76	130	76	4.7	89.7	460	4.37	6.15	7.4	－	49	no	no	24.13	112/72	112	72	4.08	96.84	487	5.07	6.53	7.66	－	104.625	95.775	-8.85034	27
1038	male	53	yes	no	24.02	175/97	175	97	3.64	87.9	395	5.3	5.7	2.33	－	58	no	no	23.31	147/88	147	88	5.04	85.67	427	5.58	5.12	1.81	－	103.131	106.235	3.10409	32
1039	male	52	yes	yes	24.03	111/68	111	68	5.18	86.5	317	4.47	3.79	0.93	－	57	yes	yes	27.14	138/85	138	85	8.7	95	251	11.49	6.23	0.91	+-	105.467	94.6539	-10.8127	-66
1040	male	44	no	no	24.03	131/85	131	85	4.7	82.6	292		5.3	1.57	－	49	no	no	24.69	140/88	140	88	4.14	84.49	312	4.9	5.95	1.68	－	115.071	112.105	-2.96533	20
1041	male	49	yes	yes	24.06	130/82	130	82	5.28	85.8	382	5.23	5.46	2.09	－	54	yes	yes	23.94	144/78	144	78	6.4	71.47	369	5.26	5.03	1.9	－	107.752	133.049	25.2968	-13
1042	female	50			24.06	127/77	127	77	5.1	85.7	472	4.96	5.45	1.04	－	54	no	no	21.08	91/50	91	50	5.5	102.6	305	4.54	5.58	5.81	－	79.7321	64.7782	-14.9539	-167
1043	male	65	no	no	24.06	119/68	119	68	4.09	85.7	301	6.53	3.89	0.94	－	70	no	no	22.46	139/76	139	76	3.81	79.35	323	7.1	5.21	1.28	－	101.882	111.348	9.46545	22
1044	male	35	no	yes	24.06	92/62	92	62	4.76	91.8	201	4.46	6.96	2.06	－	40	no	yes	24.44	104/61	104	61	5.15	99.35	261	4.68	6.44	2.51	+-	106.712	97.4098	-9.30236	60
1045	male	43	yes	no	24.06	135/83	135	83	5.7	85.3	317	5.03	5.04	2.3	－	48	yes	no	23.57	147/95	147	95	5.26	93.45	333	5.1	4.76	2	－	111.396	100.262	-11.1341	16
1046	male	58	no	yes	24.07	108/65	108	65	5.18	84.6	233	8.59	5.06	1.21	－	63	no	yes	24.97	127/68	127	68	5.78	82.17	287	7.45	5.06	0.82	+-	105.832	109.452	3.61991	54
1047	male	46	no	no	24.07	124/77	124	77	6.07	88.7	372	4.63	6.44	2.11	－	51	no	no	25.25	124/82	124	82	4.92	105.38	415	5	6.52	2.85	－	105.036	86.0949	-18.9407	43
1048	female	66	no	no	24.09	146/84	146	84	4.61	70.8	259	4.84	5.39	1.96	－	71	no	no	26.23	156/76	156	76	5.29	75.65	308	5.02	5.77	3.4	+-	93.946	87.0304	-6.91556	49
1049	female	44	no	no	24.09	113/66	113	66	4.74	77	296	6.73	5.91	1.89	－	49	no	no	24.74	131/70	131	70	5.44	81.38	358	8.24	6.47	1.11	－	92.5876	86.8612	-5.72642	62
1050	female	54	no	no	24.09	150/73	150	73	5.23	71.9	334	4.97	7.22	1.68	－	59	no	no	24.13	132/84	132	84	4.24	67.04	433	4.94	6.55	2.01	－	96.1265	104.212	8.08576	99
1051	male	53	no	yes	24.09	102/66	102	66	4.69	89.4	357	5.83	4.62	1.23	－	58	no	yes	24.57	104/58	104	58	4.57	98.21	410	6.1	4.25	1.24	－	101.137	90.7412	-10.3955	53
1052	male	79	no	yes	24.09	105/65	105	65	5.31	100.5	317	5.05	6.16	1.53	－	84	yes	yes	21.26	104/52	104	52	4.01	107.02	285	5.02	4.94	0.89		81.4821	75.7808	-5.70128	-32
1053	female	29	no	no	24.09	101/65	101	65	3.59	65.4	246	5.01	2.78	0.55	－	34	no	no	21.48	109/63	109	63	3.7	74.1	230	4.64	3.83	0.68	－	121.658	105.329	-16.3292	-16
1054	male	65	no	no	24.09	122/76	122	76	5.3	83.7	444	5.56	6.24	1.08	－	70	no	no	24.8	143/74	143	74	4	86.8	401	5.15	4.53	1.39	－	104.697	100.394	-4.30302	-43
1055	male		no	yes	24.11	141/82	141	82	5.46	86.2	373	5.86	6.2	1.27	－		no	no	24.91	135/83	135	83	5.45	134.13	407	4.91	5.07	1.66	－				34
1056	male	38	no	yes	24.11	122/74	122	74	4.37	82	629	5.11	2.6	1.06	－	43	no	no	25.59	122/70	122	70	5.93	87.88	447	7.01	3.79	1.3	+-	119.548	110.366	-9.18225	-182
1057	female	56	no	no	24.14	135/80	135	80	5.62	68.4	232	5.65	6.94	1.45	－	61	no	no	25.81	158/75	158	75	4.45	60.61	294	5.44	6.06	1.84	－	101.076	116.211	15.1348	62
1058	female	72	no	no	24.14	140/74	140	74	5.17	73.8	258	4.82	5.67	1.42	－	77	no	no	23.11	140/74	140	74	4.56	76.15	287	4.76	6.31	2.04	－	87.985	84.8591	-3.12586	29
1059	female	61	no	no	24.14	121/59	121	59	4.95	64.7	342	5.58	6.77	2.77	－	66	no	no	23.05	152/81	152	81	4.51	88.53	219	4.69	5.91	0.93	－	105.92	73.7598	-32.1603	-123
1060	male	53	no	yes	24.14	100/65	100	65	4.27	78.8	319	4.78	4.81	0.85	－	58	no	yes		126/72	126	72	4.5	94.7	346	5.56	4.96	0.96	－	116.993	94.6334	-22.3599	27
1061	male	32	no	no	24.15	137/77	137	77	6.27	72	235	4.41	3.82	0.88	－	37	no	no	24	118/75	118	75	4.3	99.5	458	5.72	6.3	3.01	－	143.838	99.0255	-44.8123	223
1062	male	72	no	no	24.16	137/75	137	75	5.35	100.9	238	5.12	3.74	0.79	－	77	no	no	25.35	139/73	139	73	7.62	121.35	291	4.86	4.39	0.79	－	82.6516	66.7974	-15.8542	53
1063	male		no	no	24.16	145/67	145	67	5.24	86.2	252	10.67	4.79	1.74	－	89	no	no	20.28	126/62	126	62	5.89	110.09	415	7.77	4.97	1.31	－				163
1064	female	43	no	no	24.16	122/66	122	66	4.87	65.3	215	4.69	6.37	1.94	－	48	no	no	25.46	95/57	95	57	4.09	66.98	334	4.77	5.58	1.52	－	112.507	109.257	-3.25016	119
1065	male	38	no	yes	24.16	118/70	118	70	5.73	99.9	432	4.57	4.74	3.44	－	43	no	yes	24.44	115/69	115	69	3.76	99.88	408	5.66	5.02	1.33	+-	95.1887	95.2107	0.0219963	-24
1066	male	65	no	no	24.16	121/55	121	55	3.8	92	270	4.34	5.12	1.41	－	70	no	no	24.06	121/59	121	59	4.47	91.55	349	6.07	6.62	1.06	－	93.8745	94.4072	0.532687	79
1067	male	47	yes	no	24.16	136/85	136	85	4.12	93.8	409	6.55	4.5	0.89	－	52	yes	no	22.49	125/70	125	70	5.81	91.49	436	6.39	4.52	0.8	－	98.0443	100.907	2.86223	27
1068	male	59	no	no	24.16	115/76	115	76	4.73	84.6	370	4.67	6.34	1.27	－	64	no	no	23.11	141/67	141	67	5.68	98.71	360	4.51	6.15	1.03	－	105.466	88.2682	-17.1976	-10
1069	male	36	no	yes	24.16	114/69	114	69	5.44	100.4	386	5.08	5.33	0.88	－	41	no	no	27.43	110/66	110	66	5.39	120.54	450	5.72	5.84	0.62	－	95.6864	77.4864	-18.2	64
1070	male		no	no	24.16	135/90	135	90	5.6	95.1	420	4.64	5.43	3.01	－	51	no	no	23.57	128/82	128	82	5.92	96.72	366	5.09	5.87	1.69	－				-54
1071	male	60	yes	no	24.17	108/63	108	63	4.64	92	345	4.37	4.25	1.91	－	65	yes	no		124/57	124	57	5.2	94.54	379	4.84	4.64	0.85	－	95.4123	92.4603	-2.95204	34
1072	male	47	no	no	24.17	113/79	113	79	4.86	72.6	336	4.97	5.58	0.64	－	52	no	no	24.61	113/60	113	60	5.2	74.1	305	5.59	5.58	0.86	－	131.772	128.699	-3.07341	-31
1073	female	35	no	no	24.17	133/75	133	75	4.84	66.3	220	4.51	4.23	0.74	－	40							5.9	73.8	304	4.96	4.97	0.62		115.269	101.859	-13.4093	84
1074	female	46	no	no	24.17	118/68	118	68	3.74	81.6	253	4.63	6.25	1.03	－	51	no	no	22.77	112/63	112	63	3.85	77.68	231	5.33	5.98	0.96	－	85.8131	90.8296	5.01646	-22
1075	female	66	no	no	24.17	180/79	180	79	4.24	86.1	188	5.36	5.8	1.34	－	71	no	no	24.92	156/67	156	67	4.92	109.22	356	5.82	5.65	0.96	－	74.9589	56.966	-17.9928	168
1076	female	25	no	no	24.17	105/73	105	73	4.41	64.7	215	4.76	4.36	0.63	－	30	no	no	26.67	160/81	160	81	4	67.8	262	5.44	5.29	1.64	－	126.946	120.272	-6.67428	47
1077	male	43	yes	no	24.19	127/88	127	88	5.68	100.5	329	8.35	4.88	1.9	－	48	no	no	23.41	135/81	135	81	5.55	108.73	427	7.36	5.39	1.07	－	92.1906	84.1858	-8.00475	98
1078	male	42	no	no	24.21	140/88	140	88	6.74	92.4	388	5.15	4.47	1.38	－	47	no	no	24.16	119/72	119	72	6.36	103.88	426	5.56	4.83	1.01	－	102.065	89.1626	-12.902	38
1079	male	52	yes	no	24.21	122/70	122	70	5.18	79.4	370	5.66	4.31	1.22	－	57	yes	no	24.21	119/68	119	68	5.6	84.17	407	4.5	4.15	1.16	－	116.423	108.843	-7.5801	37
1080	male	42	yes	no	24.21	133/84	133	84	5.47	86.8	331	5.34	4.75	1.15	－	47	no	no	24.21	146/88	146	88	4.45	88.87	350	5.57	4.89	1.54	－	109.701	106.757	-2.94337	19
1081	male	43	yes	no	24.21	100/72	100	72	4.37	79.6	282	4.87	4.18	1.48	－	48	yes	no	22.34	111/72	111	72	6.4	68.46	361	5.25	4.76	1.45	+-	120.651	143.579	22.9279	79
1082	male	40	yes	yes	24.21	114/79	114	79	4.24	87.6	535	4.9	6.14	2.49	－	45	yes	yes	26.03	152/94	152	94	3.4	85.6	638	5.39	7.22	2.42	+-	109.626	112.587	2.96108	103
1083	male	60	yes	yes	24.21	108/65	108	65	3.73	87.2	509	6.46	5.97	1.48	－	65	yes	yes	22.86	140/68	140	68	5.7	77.07	517	6.62	5.7	2.55	－	101.498	117.044	15.5457	8
1084	female	29	no	no	24.22	117/61	117	61	4.16	66.5	328	5.74	5.11	0.92	－	34	no	no	21.11	100/62	100	62	2.8	68.6	312	5.25	5.13	0.82	－	119.339	115.133	-4.2058	-16
1085	male	52	yes	yes	24.22	102/60	102	60	5.22	77.6	246	5.07	4.94	1.61	－	57	no	no	23.18	113/64	113	64	4.08	82.92	266	5.4	4.85	2	－	119.545	110.739	-8.8064	20
1086	male	43	no	yes	24.22	128/91	128	91	5.24	94.4	544	5.21	4.77	2.04	1.50 3+	48	no	yes	24.34	130/76	130	76	4.5	98.6	471	5.65	4.89	3.79	1+	99.0988	94.2437	-4.85515	-73
1087	male	42	yes	yes	24.22	105/69	105	69	5.96	106.7	324	4.78	5.83	1.25	－	47	yes	yes	24.91	95/58	95	58	6.3	113	356	5.82	5.79	1.26	－	86.4488	80.9111	-5.53768	32
1088	male	59	no	no	24.22	140/80	140	80	6.8	127.1	472	5.19	5.65	1.47	－	64	no	no	24.91	151/73	151	73	8	122.8	508	6.12	5.98	1.22	－	65.9346	68.606	2.67145	36
1089	male	57	no	no	24.22	150/78	150	78	4.07	84.6	387	7.07	5.41	1.98	－	62	no	no	24.22	145/81	145	81	4.73	90.12	341	10.42	5.07	0.85	－	106.207	98.7356	-7.47113	-46
1090	female	38	no	no	24.22	134/82	134	82	4.12	70.8	220	5.04	4.16	2.18	－	43	no	no	24.91	133/82	133	82	3.86	67.67	245	4.95	4.3	1.36	+-	105.087	110.716	5.62896	25
1091	female	42	no	no	24.22	116/81	116	81	4.57	72.5	257	6.74	4.75	1.29	－	47							4.87	75.61	239	7.98	5.32	1.63	－	100.192	95.4518	-4.74054	-18
1092	male	56	no	yes	24.22	115/69	115	69	4.89	97.4	228	5.28	7.02	2.31	－	61	no	yes	24.96	111/61	111	61	3.47	98.91	284	5.34	6.08	4.57	－	90.5943	89.0002	-1.59415	56
1093	male	68	no	no	24.22	130/76	130	76	4.53	80.2	269	5.62	3.95	0.87	－	73	no	no	24.22	152/81	152	81	6.33	89.08	300	5.1	4.99	1.06	－	108.984	96.546	-12.4382	31
1094	female	54	no	no	24.22	100/68	100	68	5.27	72.4	334	5.28	4.61	1.35	－	59	no	no	23.44	112/71	112	71	5.29	69.49	416	6.05	5.6	1.05	－	95.3608	99.9838	4.62305	82
1095	male	45	no	no	24.22	127/72	127	72	4.97	86.6	267	5.01	6.11	2.63	－	50	no	no	22.23	128/71	128	71	5.67	99.74	280	5.23	5.92	2.67	－	108.463	92.1473	-16.3159	13
1096	male	46	no	no	24.22	112/82	112	82	5.75	93.1	302	4.85	5.75	1.4	－	51	no	no	22.76	115/71	115	71	5.28	95.49	357	5.25	5.33	1.28	－	99.3282	96.4648	-2.86335	55
1097	male	56	no	no	24.22	123/79	123	79	6.15	86.5	271	5.89	5.02	4.37	－	61	no	no	24.22	133/79	133	79	5.86	86.77	272	5.12	5.87	4.16	+-	103.892	103.519	-0.372973	1
1098	female	43	no	no	24.22	104/64	104	64	3.5	76.8	280	4.77	5.37	1.5	－	48	no	no	24.77	107/57	107	57	4.4	83.3	277	5.1	4.9	1.76	－	93.3003	84.9504	-8.34988	-3
1099	female	29	no	no	24.22	107/65	107	65	6.14	66.7	210	4.28	3.96	0.56	－	34	no	no	23.44	105/59	105	59	4.4	84.1	258	5.86	4.57	0.66	－	118.926	91.0128	-27.9129	48
1100	male	55	no	no	24.22	119/66	119	66	3.33	70.5	224	4.58	4.13	0.74	－	60	no	no	23.67	147/73	147	73	9.1	84.2	342	5.61	5.87	1.93	+-	132.031	107.566	-24.4648	118
1101	male	24	no	no	24.22	127/78	127	78	4.6	90.5	404	4.44	5.47	1.51	－	29	no	no	25.73	127/66	127	66	4.37	96.76	485	4.32	6.52	3.73	－	117.118	108.419	-8.6996	81
1102	male	67	no	no	24.22	156/99	156	99	5.68	89.3	343	5.13	5.01	1.09	－	72	no	yes	21.72	123/79	123	79	4.98	91.39	390	5.63	5.53	1.2	+-	96.5616	94.0178	-2.54383	47
1103	male	61	yes	yes	24.22	121/67	121	67	4.01	78.3	287	4.65	3.88	0.67	－	66	yes	yes	25.71	110/69	110	69	5.53	89.47	341	6.03	5.48	1.08	－	114.54	98.2025	-16.3375	54
1104	male	82	no	yes	24.24	111/58	111	58	6.27	101.6	335	5.14	6.09	1.91	－	87	no	yes	26.3	116/58	116	58	5.6	131.99	380	5.37	5.36	1.26	－	79.8584	59.0434	-20.815	45
1105	male	45	yes	yes	24.24	115/71	115	71	4.1	86.1	392	6.11	6.13	1.47	－	50	yes	yes	23.88	123/74	123	74	4.1	69.55	374	6.28	6.45	1.54	－	109.19	139.691	30.5002	-18
1106	female	73	no	no	24.24	125/65	125	65	3.95	69.5	273	5.18	7.26	2.08	－	78							6.09	73.55	412	5.24	5.32	1.22	－	94.0327	88.0832	-5.94953	139
1107	male	37	no	no	24.24	114/70	114	70	3.91	85.5	381	4.03	4.04	1.81	－	42	no	no	24.09	118/70	118	70	5.08	93.32	449	4.65	4.29	1.09	－	114.537	103.534	-11.0028	68
1108	male	57	no	no	24.24	134/77	134	77	3.98	85.3	294	5.85	5.52	1.49	－	62	no	no	23.51	124/70	124	70	4.7	68.57	326	5.88	5.53	1.72	+-	105.202	135.344	30.1423	32
1109	female	38	no	no	24.24	110/70	110	70	3.38	59.1	236	4.38	4.73	0.72	－	43	no	no	23.61	106/60	106	60	3.7	57.44	280	4.6	4.87	0.79	－	129.442	133.769	4.32646	44
1110	male	44	no	no	24.26	111/59	111	59	6.35	93.8	282	4.54	5.93	0.73	－	49	no	no	23.99	110/53	110	53	4.9	89.3	353	4.6	5.34	0.6		99.3659	105.166	5.80046	71
1111	male	62	no	no	24.26	106/67	106	67	7.09	97.9	348	4.77	4.34	1.25	－	67	yes	no	26.56	130/71	130	71	5.63	85.12	374	4.97	4.76	0.72	－	88.2189	103.674	15.4547	26
1112	female	51	no	no	24.26	133/88	133	88	4.1	84.4	358	4.62	5.54	1.07	－	56	no	no	21.5	115/65	115	65	5.5	66	276	6.72	5.23	1.05	－	80.8255	107.348	26.5225	-82
1113	female	45	no	no	24.28	138/79	138	79	3.86	123.3	468	5	4.66	2.56	－	50	no	no	22.21	128/68	128	68	2.7	71.37	217	4.77	6.22	1.15	－	53.5316	100.606	47.0746	-251
1114	male	73	no	no	24.28	143/78	143	78	6.21	101.3	349	4.68	4.22	0.74	－	78	no	no	22.91	132/65	132	65	7.61	99.87	449	4.63	4.07	0.7	－	82.045	83.4022	1.35717	100
1115	male	41	yes	yes	24.28	119/77	119	77	5.45	79.4	279	4.45	7.05	2.14	0.30 1+	46	no	yes	25.61	125/79	125	79	5	84.92	285	5.05	5.57	2.02	1+	122.178	113.06	-9.11815	6
1116	male	34	yes	no	24.28	120/73	120	73	6.12	88	367	4.72	6.56	1.19	－	40	no	no	25.65	122/70	122	70	5.71	96.61	418	4.3	5.24	2.67	－	112.709	101.199	-11.51	51
1117	female	36	no	no	24.28	131/82	131	82	6	89.2	342	4.86	3.87	0.59	－	41	no	no		130/78	130	78	5.5	98.7	334	5.65	5.55	1.39	+-	81.383	72.4124	-8.97063	-8
1118	male	67	no	no	24.28	132/69	132	69	5.59	88.3	399	4.85	3.29	3.77	－	72							3.69	80.52	372	5.73	4.91	3.43	－	97.8247	108.811	10.9867	-27
1119	male	40	no	no	24.28	106/58	106	58	3.28	81.5	305	4.46	4.42	0.62	－	45	no	no	23.88	106/53	106	53	4.2	91.4	327	4.93	4.26	0.66	－	119.148	104.383	-14.7647	22
1120	female	58	no	no	24.3	134/76	134	76	5.72	61.6	454	11.17	7.39	1.72	－	63	no	no	20.54	156/51	156	51	5.93	54.34	369	13.45	6.24	1.15	－	113.248	130.882	17.6337	-85
1121	male	43	no	no	24.3	127/73	127	73	7.81	115.4	555		4.26	1.8	－	48	no	no	25.22	128/73	128	73	6.4	99.83	616	5.17	4.43	3.31	－	78.596	92.9049	14.3089	61
1122	female	37	no	no	24.3	104/55	104	55	3.89	75.5	292	4.65	3.62	0.79	－	42	no	no	25.24	102/59	102	59	4.01	75.15	310	4.54	3.12	0.66	－	98.1044	98.6318	0.527459	18
1123	male	46	yes	yes	24.3	140/76	140	76	6.38	71.9	408	4.02	6.99	5.86	－	51	yes	yes	23.67	135/88	135	88	3.6	70.41	459	4.68	6.58	2.74	+-	133.837	137.11	3.27368	51
1124	female	66	no	no	24.3	160/88	160	88	5.68	88.6	335	5.46	6.39	1.13	－	71	no	no	23.11	147/65	147	65	5.49	73.65	234	4.48	4.98	0.92	－	72.5234	89.7634	17.24	-101
1125	male	41	yes	no	24.3	158/54	158	54	6.62	103.5	292	7.72	6	3.59	－	46	no	no	26.58	124/82	124	82	4.3	99.4	428	5.37	5.09	0.92	－	89.9796	94.276	4.29644	136
1126	female	34	no	no	24.31	95/55	95	55	3.9	69	300	4.95	4.33	1.3	－	41	no	no	22.04	83/49	83	49	4.6	84.3	301	5.52	4.81	1.02	－	110.729	87.8798	-22.8494	1
1127	female	41	no	no	24.31	136/81	136	81	2.8	54.8	189	4.46	4.82	1.06	－	46	no	no	25.4	130/67	130	67	4.83	66.86	320	5.33	5.38	1.7	+-	139.071	110.547	-28.5239	131
1128	female		no	no	24.34	120/70	120	70	4.35	70.5	328	6.71	6.12	0.96	－	71	no	no	23.73	152/80	152	80	5	68.9	299	7.76	5.98	0.84	－				-29
1129	male	49	yes	yes	24.34	142/86	142	86	7.08	83.5	418	5.39	4.56	1.86	－	54							5.79	77.38	315	8.22	5.02	1.04	－	111.184	121.393	10.2083	-103
1130	male	45	yes	yes	24.34	143/100	143	100	5.3	89	339	7.17	6.59	1.56	－	50	yes	yes	23.41	154/105	154	105	5.72	88.93	377	6.62	6.46	1.24	－	105.095	105.19	0.0954693	38
1131	male	55	no	no	24.34	117/72	117	72	4.89	75.7	379	4.88	5.23	0.69	－	60	no	no	24.86	129/70	129	70	4.77	69.56	337	4.89	5.76	1.09	－	121.621	134.092	12.4709	-42
1132	male	39	yes	yes	24.34	105/60	105	60	4.91	87.5	386	5.18	4.97	1.99	－	44	no	no	24.86	100/46	100	46	5.65	97.86	385	5.27	5.99	1.71	－	110.336	96.9696	-13.3663	-1
1133	male	30	no	no	24.34	108/74	108	74	5.09	86.4	327	4.66	6.78	1.64	－	35	no	no	25.95	115/74	115	74	4.97	92.36	342	4.53	5.94	2.87	－	118.083	109.334	-8.74887	15
1134	male	42	no	yes	24.34	132/70	132	70	7.3	80.9	200	4.53	4.8	0.7	－	47	no	yes	25.54	121/76	121	76	7.3	76.08	352	5.4	5.58	1.42	－	118.984	127.725	8.74072	152
1135	female	61	no	no	24.34	179/82	179	82	4.82	63.4	240	4.3	5.04	1.3	－	66	no	no	21.5	121/67	121	67	6.23	60.3	365	5.85	4.79	0.65	－	108.43	114.888	6.45792	125
1136	male	45	no	no	24.34	105/62	105	62	5.45	82.7	355	4.66	4.71	1.89	－	50	no	no	26.49	124/69	124	69	6.17	88.07	402	5.58	4.16	2.53	+-	114.387	106.377	-8.0103	47
1137	male		no	no	24.38	130/65	130	65	5.8	86.2	304	5.3	2.85	0.82	－		no	no	26.17	150/79	150	79	8.25	83.1	351	5.27	3.38	0.62	－				47
1138	male	39	yes	no	24.38	120/86	120	86	4.71	93.1	341	4.83	5.64	0.92	－	44	yes	no	24.38	121/70	121	70	4.73	97.3	356	5.13	5.01	0.69	－	102.713	97.6139	-5.09923	15
1139	male	51	yes	no	24.38	115/78	115	78	4.5	97.9	310	5.16	4.52	1.87	－	56	no	no	25.91	104/71	104	71	3.26	108.18	432	4.89	4.21	2.28	－	91.7868	81.7971	-9.98971	122
1140	female	57	no	no	24.38	118/69	118	69	6.57	83.6	276	4.86	5.63	1	－	62	no	no	24.38	113/62	113	62	5.8	66.1	301	5.35	6.96	1.65	－	79.8942	104.768	24.8738	25
1141	female	45	no	no	24.38	110/72	110	72	3.92	68.3	188	4.5	5.49	0.77	－	50	no	no	25.22	109/66	109	66	3.95	75.67	276	4.76	6.04	0.95	－	105.843	94.0381	-11.8045	88
1142	male	46	no	yes	24.38	122/71	122	71	5.37	91	314	5.35	6.02	2.03	－	51	yes	yes	23.67	129/67	129	67	6.2	95.04	370	5.62	5.37	1.14	－	101.978	96.9921	-4.98593	56
1143	female	65	no	no	24.38	115/67	115	67	3.89	69.6	248	5.04	4.33	0.75	－	70	no	no	24.32	194/66	194	66	6.1	81	324	6.41	6.52	2.14	1+	96.1151	80.6809	-15.4342	76
1144	male	42	yes	no	24.38	117/82	117	82	3.73	88.3	389	5.16	5.48	2.29	－	47	yes	no	27.76	122/77	122	77	3.4	88.7	410	5.69	5.7	2.49	－	107.553	106.993	-0.559517	21
1145	male	71	no	no	24.39	126/69	126	69	7.91	74.7	404	5.5	6.47	1.14	－	76	no	no	24.84	146/75	146	75	6.93	108.8	341	5.03	4.35	0.62	1+	117.263	75.981	-41.2825	-63
1146	male	64	no	no	24.39	119/66	119	66	4.43	79.5	363	5	6.69	1.57	－	69	no	no	26.12	112/69	112	69	4.55	82.35	469	5.55	6.46	1.56	－	111.456	107.016	-4.43934	106
1147	male	36	no	no	24.39	120/68	120	68	5.66	77.1	312	4.54	5.25	0.59	－	41	no	no	24.57	124/74	124	74	4.3	86.27	364	4.79	4.38	0.69	－	129.775	113.99	-15.7842	52
1148	male	43	yes	yes	24.39	104/56	104	56	5.79	109	492	4.63	5.54	2.38	－	48	no	yes	25.73	101/56	101	56	5.5	108.5	503	5.62	5.79	3.32	－	83.9452	84.3918	0.446576	11
1149	male	36	no	no	24.39	115/74	115	74	5.23	104.3	411	4.45	6.15	0.96	－	41	no	no	24.78	110/62	110	62	4.05	105.57	380	4.46	4.89	0.94	－	91.5695	90.2994	-1.27004	-31
1150	male	39	no	no	24.39	121/70	121	70	3.8	78.8	332	4.77	4.81	1.56	－	44	no	no	26.67	111/79	111	79	6.8	93.6	394	6.2	4.55	1.97	+-	124.51	102.08	-22.4293	62
1151	male		yes	yes	24.42	117/68	117	68	5.86	86.7	304	4.78	5.05	1.86	－								3.6	93.46	402	4.89	4.93	1.93					98
1152	male	36	no	no	24.42	117/72	117	72	4.27	88.7	246	5.13	3.31	0.63	－	41	no	no	24.15	121/72	121	72	3.6	102.94	324	4.74	3.66	0.9	+-	110.394	92.967	-17.4274	78
1153	male	49	no	yes	24.44	115/72	115	72	6.61	81.9	391	5.03	4.48	2.17	－	54	no	yes	24.73	120/76	120	76	7.3	84.4	335	5.32	6.15	1.62	+-	113.695	109.817	-3.87743	-56
1154	male	65	no	no	24.44	154/83	154	83	4.43	94.2	365	8.89	6.09	1.57	－	70	no	no	26.06	171/70	171	70	5.15	110.31	412	13.01	6.38	1.65	+-	91.349	76.1344	-15.2146	47
1155	male	65	no	no	24.44	125/85	125	85	4.35	77.2	350	5.68	5.78	1	－	70	no	no	24.77	119/71	119	71	4.41	75.9	382	5.92	5.09	1.33	－	114.934	117.209	2.27471	32
1156	female	66	no	no	24.44	149/79	149	79	4.15	73.2	283	6.68	4.8	1.3	－	71	no	no	23.34	148/76	148	76	3.97	69.94	234	5.36	5.55	1.58	－	90.4005	95.2803	4.87983	-49
1157	female	51	no	no	24.44	114/74	114	74	4.95	77.3	322	5.21	5.61	1.18	－	56	no	no	22.27	109/66	109	66	5.22	71.04	326	4.94	5.16	0.87	－	89.4516	98.6082	9.15656	4
1158	female	38	no	no	24.44	105/71	105	71	4.77	83.4	339	4.28	5.25	1.38	－	43	no	no	24.44	123/67	123	67	4.3	78.72	281	4.65	4.86	1.22	－	86.9886	92.9835	5.99488	-58
1159	male	55	no	no	24.44	131/84	131	84	5.08	80	321	8.18	4.58	1.28	－	60	no	no	23.51	126/74	126	74	5.03	75.67	290	8.71	4.56	0.81	－	114.109	121.677	7.56781	-31
1160	male	36	no	no	24.44	114/66	114	66	4.78	69	283	5.17	4.7	0.59	－	41	no	no	25.43	106/66	106	66	4.06	67.84	316	5.28	5.15	1.76	－	147.509	150.424	2.91451	33
1161	male	61	no	no	24.45	147/81	147	81	4.09	97.4	456	5.05	4.2	0.69	－	66	no	no	23.88	138/76	138	76	5.84	95.25	465	4.84	4.27	0.46	－	89.0351	91.3583	2.32322	9
1162	female	33	no	no	24.45	104/66	104	66	3.8	73.4	252	4.33	4.49	0.37	－	38	no	no	22.23	105/65	105	65	5.4	74.7	227	4.94	4.91	0.57	－	103.732	101.651	-2.08044	-25
1163	female	45	yes	no	24.45	120/70	120	70	5.38	75	196	5.15	4.44	1.5	－	50							4.88	82.22	281	4.75	4.98	1.59	－	95.0082	85.4472	-9.56101	85
1164	male	32	no	no	24.45	110/74	110	74	4.88	111.4	396	5.45	4.56	1.09	－	37	no	no	23.15	110/67	110	67	5.26	110.42	343	5.59	4.73	0.56	－	86.9219	87.8128	0.89086	-53
1165	male	56	no	no	24.45	122/73	122	73	6.32	103.4	350	4.99	4.7	0.83	－	61	no	no	23.03	122/77	122	77	7.05	113.66	409	5.3	4.44	0.69	－	84.5554	75.81	-8.74534	59
1166	male	29	yes	no	24.45	119/80	119	80	3.43	84.7	337	5.6	5.49	1.4	－	35	yes	no	24.73	109/56	109	56	6.1	88	422	5.11	5.67	0.62	+-	121.657	116.407	-5.24933	85
1167	female		no	no	24.46	125/70	125	70	5.33	69.1	269	4.58	6.69	0.88	－		no	no	22.21	135/81	135	81	4.55	64.05	251	4.62	6.26	0.75	－				-18
1168	male	33	yes	no	24.46	103/58	103	58	5.08	88.2	420	4.21	5.23	1.53	－	38	no	no	26.4	114/62	114	62	5.44	98.87	506	5.05	5.85	1.19	－	113.097	99.1328	-13.9642	86
1169	male	57	yes	yes	24.46	150/83	150	83	6.53	76.6	443	4.28	3.57	4.98	－	62	yes	yes	25.71	112/61	112	61	5.45	81.32	418	5.56	3.64	3.31	－	119.107	111.165	-7.94163	-25
1170	female	43	no	no	24.46	103/58	103	58	5.1	70	184	4.63	4.42	0.31	－	47	no	no	24.17	107/56	107	56	4.51	70.23	255	4.38	4.33	0.6	+-	103.836	103.443	-0.392327	71
1171	male	56	no	no	24.49	120/76	120	76	6.2	78.8	351	6.42	5.3	2.42	－	61	no	no	24.49	123/70	123	70	4.92	84.9	401	5.83	4.95	1.67	+-	115.693	106.155	-9.53838	50
1172	male	42	no	no	24.49	105/64	105	64	5.71	87	345	4.6	4.28	0.99	－	47	no	no	24.73	110/62	110	62	4.87	88.57	407	4.89	4.5	1.02	－	109.41	107.175	-2.235	62
1173	male	33	no	no	24.49	103/63	103	63	6.86	98.7	336	4.72	4.18	0.3	－	38	no	no	27.76	119/69	119	69	7.45	93.15	383	4.71	4.71	0.53	－	99.3299	106.19	6.86043	47
1174	male	45	yes	no	24.49	122/85	122	85	6.14	80	384	6.32	5.92	1.41	－	50	yes	no	24.21	129/90	129	90	4.98	80.77	364	6.82	5.01	1.38	－	118.854	117.547	-1.30659	-20
1175	male	39	yes	no	24.49	136/83	136	83	5.88	92.6	310		5.53	2.7	－	44	no	no	23.24	121/79	121	79	6.5	70.9	243	11.37	6.03	1.96		103.353	140.653	37.2993	-67
1176	male	35	no	no	24.49	133/82	133	82	4.71	96.5	496	4.82	5.09	3.42	－	40	yes	no	25.64	123/82	123	82	5.73	101.52	570	5.44	6.19	2.2	+-	100.737	95.011	-5.72621	74
1177	male	31	no	no	24.49	111/71	111	71	4.11	86.5	445	5.15	4.48	2.43	－	36	no	no	22.46	100/58	100	58	5	75.26	415	5.21	4.72	1.21	－	117.143	137.556	20.4125	-30
1178	male	60	no	yes	24.49	113/58	113	58	4.77	90.1	317	5.68	4.83	1.28	－	65	no	yes	23.78	96/41	96	41	6.15	103.62	328	6.61	5.7	1.35	－	97.7379	83.1751	-14.5628	11
1179	male	62	no	no	24.51	126/64	126	64	5.24	87.7	343	6.61	4.25	1.2	－	67	no	no	24.22	145/62	145	62	6.87	87.71	365	7.18	4.67	0.84	－	100.162	100.149	-0.0131782	22
1180	male	39	no	no	24.51	140/80	140	80	3.85	94	393	4.83	4.56	0.96	－	44	no	no	24.22	120/74	120	74	4.42	110.87	446	5.14	5.33	1.01	－	101.579	83.9612	-17.6179	53
1181	male	46	yes	yes	24.51	117/69	117	69	4.24	87.2	439	4.92	7.11	1.93	－	51	yes	yes	24.91	114/66	114	66	4.4	68.91	407	5.7	6.96	2.44	－	107.123	140.56	33.4369	-32
1182	male	33	no	no	24.51	113/72	113	72	4.62	98.1	429	4.58	4.56	0.89	－	39	no	no	23.15	128/81	128	81	5.4	105.4	395	5.49	5.24	1.41	－	100.031	92.0797	-7.9516	-34
1183	male	78	no	no	24.51	151/75	151	75	4.75	87.2	387	4.61	6.36	1.99	－	83							3.53	94.12	496	5.66	6.08	1.92	+-	96.2341	88.1163	-8.11783	109
1184	male	53	yes	no	24.52	158/78	158	78	6.13	106.1	342	7.46	6.38	1.87	－	58	no	no	27.68	122/78	122	78	4.6	66.21	400	5.92	5.16	1.55	－	82.9997	143.023	60.0234	58
1185	male	43	yes	yes	24.52	132/80	132	80	4.3	83.9	340	4.86	4.88	1.44	－	48	no	no	24.15	127/73	127	73	4.52	82.42	361	5.69	4.6	0.97	－	113.544	115.9	2.35612	21
1186	male	37	yes	no	24.52	113/81	113	81	5.74	107.5	340	4.75	4.12	2.37	－	42	no	no	25.08	130/79	130	79	5.97	111.84	394	5.7	4.99	1.82	－	87.9407	84.0145	-3.92622	54
1187	male	40	no	no	24.52	110/69	110	69	6.57	91.7	408	5.27	3.37	0.37	－	43	no	no	22.72	119/71	119	71	4.71	101.03	479	5.08	4.65	1.44	－	103.989	92.9879	-11.0012	71
1188	male	66	no	no	24.54	125/63	125	63	5.52	94.7	321	6.84	4.73	0.75	－	71	no	no	24.5	130/80	130	80	6.95	95.58	385	5.85	5.23	0.94	－	90.5117	89.5507	-0.960987	64
1189	male	43	no	no	24.54	113/63	113	63	6.45	84.9	391	5.22	5.3	1.19	－	48	yes	no	23.84	113/68	113	68	7.1	103.1	422	6.27	5.24	1.1	－	112.002	89.5129	-22.4893	31
1190	male	63	no	yes	24.54	118/94	118	94	4.81	86.3	254	4.67	5.02	0.96	－	68	no	yes	23.88	126/72	126	72	3.78	95.91	313	5.2	5.12	0.99	+-	101.709	90.0416	-11.667	59
1191	male	32	no	no	24.54	124/69	124	69	4.61	78	314	4.03	4.57	1.15	－	37	no	no	25.18	114/70	114	70	5.63	88.15	329	4.67	5.91	1.24	－	131.147	113.88	-17.2666	15
1192	male	83	no	no	24.54	167/71	167	71	3.49	78.7	229	4.84	3.23	0.59	－	88	no	no	25.04	123/77	123	77	3.23	98.41	277	4.96	3.56	0.8	+-	106.968	82.6495	-24.3182	48
1193	male	66	no	no	24.54	120/72	120	72	5.78	98.7	635	5.39	5.2	2.95	－	71	no	no	24.11	140/67	140	67	4.6	74.69	355	5.03	3.36	0.87	－	86.292	119.033	32.7411	-280
1194	male		no	no	24.54	130/90	130	90	3.78	80.7	416	5.38	4.71	1.89	－	51							4.06	89.3	556	6.56	4.94	2.62	－				140
1195	male	44	no	no	24.57	111/64	111	64	6.33	96.7	366	5.14	5.2	0.68	－	49	no	no	23.88	118/69	118	69	6.63	109.25	455	5.6	5.14	1.07	－	95.935	83.3338	-12.6013	89
1196	male	42	yes	no	24.57	120/78	120	78	6.86	88	384	5.44	4.04	0.75	－	47	no	no	26.96	130/68	130	68	7.9	103.7	482	5.39	3.69	0.64	+-	107.976	89.3412	-18.6349	98
1197	male	64	no	no	24.57	123/86	123	86	3.38	80.7	341	4.64	5.77	4.69	－	69	no	no	25.56	125/77	125	77	3.92	89.67	399	4.41	4.85	5.95	－	109.545	96.9998	-12.5455	58
1198	female	64	no	no	24.57	121/60	121	60	7.3	93.5	272	5.14	4.19	1.19	－	69	no	no	25.71	111/61	111	61	4.8	74.1	229	5.44	8.51	1.93	－	68.5824	89.6932	21.1107	-43
1199	male	60	no	no	24.57	129/72	129	72	6.06	107.1	322	5.28	4.77	0.78	－	65	no	no	24.57	141/74	141	74	8.67	105.48	309	5.31	4.9	0.82	－	80.0642	81.4849	1.42069	-13
1200	male	56	yes	no	24.57	123/84	123	84	4.99	97.6	384	4.59	4.63	0.95	－	61	yes	no	25.26	132/77	132	77	4.22	99.71	368	4.97	4.21	1.03	－	90.3801	88.1766	-2.20348	-16
1201	male	45	no	no	24.58	130/80	130	80	4.04	96	336	5.43	6.49	2.03	－	50							4.77	98.23	312	5.36	6.1	0.86	－	96.3024	93.7839	-2.51848	-24
1202	male	70	no	yes	24.59	141/81	141	81	4.35	61.6	228	5.34	4.44	1.46	－	75	yes	yes	23.14	102/58	102	58	6.17	96.35	425	5.54	6.86	1.89	－	146.909	87.6719	-59.2374	197
1203	female	43	no	no	24.61	94/62	94	62			372				－	48	no	no	25.39	120/68	120	68	2.9	77.05	326	4.59	5.7	1.18	－		92.9511		-46
1204	male	68	no	no	24.61	103/75	103	75	6.3	97.4	285	5.8	5.08	0.93	－	73							4.78	98.75	303	5.87	4.49	1.2		87.0931	85.7206	-1.37255	18
1205	female	37	no	no	24.61	121/69	121	69	4.98	67	236	4.29	6.22	1.78	－	42	no	no	24.61	128/80	128	80	4.76	72.93	367	5.33	6.11	3.39	－	112.603	102.105	-10.4981	131
1206	male	51	no	no	24.61	128/61	128	61	4.31	70.7	295	4.93	4.39	1.35	－	56	no	no	22.5	120/64	120	64	5.1	51.46	281	5.82	4.23	0.83	+-	133.633	192.8	59.1672	-14
1207	female	61	no	no	24.61	122/65	122	65	5.55	67.6	314	5.91	6	1.14	－	66	no	no	22.27	124/42	124	42	3.73	63.68	261	6.42	4.44	0.91	－	100.694	107.88	7.1864	-53
1208	male	74	no	no	24.61	128/82	128	82	3.97	65.7	313	5.05	7.79	6.28		79	no	no	22.05	173/84	173	84	7.46	95.56	379	5.77	7.27	1.32	－	134.851	87.516	-47.3355	66
1209	female	76	no	no	24.61	116/82	116	82	4.16	64.1	258	4.92	3.37	0.53	－	81	no	no	23.47	145/73	145	73	5.96	66.38	262	5.44	5.71	0.91	－	102.392	98.344	-4.04768	4
1210	male	40	yes	no	24.61	125/74	125	74	5.47	99.5	276	4.58	5.8	2.01	－	45	no	no	24.98	123/77	123	77	5.83	102.03	247	4.63	5.88	2.09	－	94.6399	91.9369	-2.70294	-29
1211	female	55	no	no	24.61	107/70	107	70	3.27	80.6	239	5.57	6.83	1.22	－	60	no	yes		110/66	110	66	4.93	104.88	442	5.18	5.05	1.85	－	83.9421	61.9457	-21.9964	203
1212	male	66	yes	yes	24.61	155/77	155	77	5.88	104.1	372	4.32	5.33	1.13	－	71	no	no	24.31	157/62	157	62	6.31	116.17	487	5.37	5.65	0.93	+-	81.1474	71.4981	-9.64934	115
1213	male	45	no	no	24.62	118/79	118	79	4.94	94.8	342	4.98	5.24	1.42	－	50	no	no	23.39	114/53	114	53	4.91	104.79	384	4.95	4.69	0.92	－	97.7105	87.042	-10.6685	42
1214	male	54	no	no	24.62	120/70	120	70	5.2	92.4	292	4.67	5.55	0.5	－	59	no	no	22.72	132/77	132	77	3.9	94.49	295	4.68	5.1	0.77	－	96.9882	94.5168	-2.47138	3
1215	male	44	no	no	24.62	141/76	141	76	3.44	91.2	318	5.95	4.75	1.26	－	49	no	no	25.31	142/80	142	80	3.7	75.3	354	6.1	5.52	2.15	+-	102.642	128.038	25.3957	36
1216	male	40	no	yes	24.62	113/73	113	73	6.56	93.9	296	5.22	5.18	1.12	－	45	no	yes	23.04	114/67	114	67	5.69	106.1	317	5.47	4.81	1.64	+-	101.183	87.8793	-13.3033	21
1217	female	50	yes	no	24.62	139/94	139	94	3.68	87.7	423	4.31	6.99	2.53	－	55	no	no	24.77	129/71	129	71	4.57	68.45	251	4.65	6.48	2.37	－	77.6375	103.341	25.7034	-172
1218	female	45	no	no	24.62	97/62	97	62	5.6	92	272	5.51	4.16	0.73	－	50	no	no	26.72	131/83	131	83	4.3	79.9	291	5.21	5.7	0.53	－	75.0535	88.3167	13.2633	19
1219	male	43	yes	no	24.62	109/80	109	80	4.05	76	329	5.99	5.52	3.48	－	48	no	no	26.99	118/74	118	74	4.7	77.8	265	6.03	4.16	1.06	－	127.27	123.878	-3.39193	-64
1220	male	37	no	no	24.62	107/70	107	70	4.71	94.7	388	4.16	4.27	0.76	－	42	no	no	26.83	126/83	126	83	5.86	101.2	425	4.77	4.54	0.62	－	101.795	94.2881	-7.50711	37
1221	female		no	no	24.65	140/90	140	90	4.9	75.8	277	5.13	4.53	2.19	－		no	no	23.53	155/84	155	84	4.72	67.69	324	5.2	2.91	0.91					47
1222	male	44	yes	no	24.65	156/65	156	65	7.09	70.4	326	5.52	5.86	0.83	－	49	yes	no	22.68	114/63	114	63	5.19	97.53	498	5.06	6.28	3.69	－	138.376	94.9935	-43.3824	172
1223	male	78	no	no	24.65	119/58	119	58	5.7	73.7	317	4.83	5.11	0.71	－	83	no	no	26.91	138/62	138	62	9.3	89.3	384	8.05	3.63	0.94	1+	116.85	93.6273	-23.2224	67
1224	male	50	no	yes	24.66	94/62	94	62	4.21	91	272	8.57	4.16	2.26	－	55	no	yes	24.69	102/55	102	55	5.16	87.22	265	8.4	4.14	1.3	－	100.266	105.298	5.03114	-7
1225	male	29	yes	no	24.66	113/80	113	80	4.96	97	333	5.08	3.78	0.64	－	34	yes	no	26.23	126/83	126	83	4.9	89.12	362	5.83	4.88	2.94	－	104.035	114.721	10.6859	29
1226	male	44	no	no	24.66	134/82	134	82	5.54	83.3	306	4.47	3.44	0.64	－	49	no	yes	19.66	96/60	96	60	2.8	87.4	277	4.92	3.61	0.9	－	113.955	107.809	-6.14639	-29
1227	female	36	no	no	24.68	93/63	93	63	5.55	67.6	288	4.44	4.21	0.39	－	41	no	no	26.3	104/60	104	60	4.35	67.63	287	4.45	3.7	0.67	－	112.072	112.014	-0.0573679	-1
1228	male	62	no	no	24.68	101/55	101	55	5.84	105.6	350	4.97	5.99	0.69	－	67	no	no	25.1	100/58	100	58	5.87	122.1	439	5	5.7	0.7	－	80.8382	68.3683	-12.4699	89
1229	female	51	no	no	24.68	99/64	99	64	5.95	76.5	270	4.28	4.88	0.89	－	56	no	no	23.66	106/66	106	66	5.89	73.22	271	5.04	5.49	1.22	－	90.532	95.228	4.69601	1
1230	male	32	yes	no	24.68	124/68	124	68	4.54	84.2	323	4.55	3.64	2.24	－	37	no	no	24.68	120/74	120	74	3.78	90.97	401	5.7	4.92	2.59	－	120.067	109.816	-10.2511	78
1231	female	45	no	no	24.68	120/66	120	66	3.23	66.3	358	5.08	4.53	0.83	－	50	no	no	26.03	112/78	112	78	3.75	63.82	397	5.95	5.07	0.77	－	109.536	114.462	4.92651	39
1232	female	44	no	no	24.68	97/59	97	59	3.19	66.5	206	4.06	3.69	0.92	－	49	no	no		112/75	112	75	4.5	79.8	288	5.25	5.68	1.71	－	109.655	88.8489	-20.8058	82
1233	female	49	no	no	24.68	131/85	131	85	3.28	64.1	287	4.02	4.11	1.2	－	54	no	no	25.39	101/60	101	60	3.39	73.94	317	5.35	4.87	0.96	－	111.934	94.9265	-17.007	30
1234	male		no	no	24.68	120/70	120	70	5.88	89.3	390	5.04	5.65	0.6	－	48	no	no	25.61	104/63	104	63	4.7	97.7	427	5.11	4.97	1.47	－				37
1235	male	62	no	yes	24.69	131/66	131	66	5.41	87.3	474	4.19	5.34	0.74	－	67	no	yes	20.9	113/59	113	59	5.09	103.25	369	4.58	3.97	0.66	－	100.692	82.9651	-17.7267	-105
1236	male	52	yes	yes	24.69	133/86	133	86	3.82	92.5	372	4.5	4.9	1.8	－	57							4.36	103.27	371	5.23	5.33	1.66	+-	97.6122	85.9618	-11.6504	-1
1237	male	50	yes	yes	24.69	106/64	106	64	4.47	64	291	4.85	5.69	0.87	－	55	yes	yes	24.49	113/74	113	74	4	62.35	341	6.75	4.67	1.51		150.507	155.113	4.60562	50
1238	male	40	yes	no	24.69	119/74	119	74	5.21	79.5	377	5.79	4.6	3.01	－	45	yes	no	23.67	115/59	115	59	5.17	81.52	383	7.06	5.82	2.43	+-	122.614	119.114	-3.49942	6
1239	male	37	yes	yes	24.69	123/81	123	81	4.35	106.2	395	5.1	4.35	1.77	－	42							4.58	93.25	485	5.44	4.03	2.49		89.1841	103.624	14.4399	90
1240	male	50	no	no	24.69	114/74	114	74	5.57	96.8	275	4.45	4.45	1.02	－	55	no	no	24.69	139/84	139	84	5.8	88.48	278	5.97	4.95	1.17	+-	93.3661	103.569	10.203	3
1241	male	41	no	no	24.69	129/81	129	81	4.36	94.2	384	4.92	6.82	1.43	－	46	no	no	25.25	132/89	132	89	4.76	104.09	501	5.12	7.05	2.09	+-	100.307	89.3913	-10.9155	117
1242	male	31	no	no	24.69	118/65	118	65	5.96	79.9	323	4.36	4.67	0.91	－	36	no	no	26.23	120/70	120	70	6.1	88.77	382	5.35	5.9	1.51	1+	128.379	113.693	-14.686	59
1243	male	36	no	no	24.72	104/66	104	66	5.66	95.7	349	4.57	5.21	2.45	－	41	no	no	25.34	125/73	125	73	4.43	104.08	387	4.2	4.75	2.32	+-	101.13	91.7929	-9.33676	38
1244	male	40	no	yes	24.72	111/77	111	77	5.65	77.9	349	4.81	5.05	1.83	－	45	no	yes	25	116/74	116	74	7.7	79	456	5.35	5.18	2.32	+-	125.524	123.509	-2.0148	107
1245	male	38	no	no	24.72	114/75	114	75	5.23	95.7	366	4.47	4.71	1.75	－	43	no	no	24.69	125/73	125	73	5.71	101.25	346	5.41	5.13	1.32	－	100.026	93.7256	-6.30013	-20
1246	male	32	yes	yes	24.72	119/82	119	82	5.61	98.4	393	3.69	4.83	1.55	0.30 1+	37	yes	yes	27.78	144/94	144	94	5.7	93.36	423	4.74	4.93	1.98	－	100.304	106.578	6.27435	30
1247	male	39	no	no	24.72	122/62	122	62	5.44	87.8	316	5.43	4.93	0.74	－	44	no	no	24.93	109/68	109	68	4.72	89.77	285	5.38	5.16	0.63	－	109.901	107.122	-2.77845	-31
1248	male	45	no	no	24.73	136/87	136	87	3.55	82.7	299	5.11	5.66	2.82	－	50	no	no	24.82	117/77	117	77	5.3	86.2	363	5.24	6.79	2.4	－	114.387	109.044	-5.34278	64
1249	male	41	yes	no	24.73	110/64	110	64	4.82	78.5	313	4.88	4.17	0.99	－	46	yes	no	24.68	115/66	115	66	3.82	85.81	322	5.52	4.42	1.09		123.796	111.707	-12.0882	9
1250	male	43	no	yes	24.73	115/77	115	77	5.78	105.9	523	5.42	5.73	3.09	－	48	no	no	25.35	118/79	118	79	5.11	112.54	550	5.27	5.28	3.42	－	86.7873	80.9055	-5.88182	27
1251	male	57	no	yes	24.73	111/71	111	71	5.09	75.8	498	6.5	4.52	3.76	－	62	no	no	24.49	132/73	132	73	5.14	85.66	445	6.06	4.14	1.2	－	120.559	104.692	-15.8673	-53
1252	male	45	yes	no	24.73	119/73	119	73	5.2	84	393	4.77	4.34	0.96	－	50	no	no	25.43	123/75	123	75	4.85	87.74	430	5.47	4.25	0.93	+-	112.347	106.839	-5.508	37
1253	male	41	yes	no	24.74	117/72	117	72	5.71	85.5	333	4.78	4.63	0.49	－	46	no	no	24.91	121/80	121	80	4.6	90.81	414	4.26	4.85	0.73	－	112.175	104.64	-7.53476	81
1254	male	41	no	no	24.74	112/70	112	70	5.19	103.3	354	5.12	5.37	0.95	－	46	no	no	24.8	101/61	101	61	5.8	118.7	467	5.72	5.29	1.03	－	90.1806	76.819	-13.3616	113
1255	male	38	no	no	24.74	127/81	127	81	5.95	86.1	477	5.23	5.24	1.34	－	43	no	no	24.02	142/80	142	80	5	73.04	488	5.67	5.27	1.43	－	113.003	136.627	23.6234	11
1256	male	53	no	no	24.74	167/102	167	102	5.66	89.8	272	5.42	5.79	1.23	－	58	no	no	23.53	149/88	149	88	5.43	100.37	301	6.43	5.27	0.91	+-	100.617	88.4914	-12.1255	29
1257	male	78	no	no	24.74	176/79	176	79	6.55	95.4	301	5.16	4.55	0.59	－	83	yes	no	23.15	121/53	121	53	5.8	96.3	368	5.97	6.05	0.53	－	86.7533	85.8184	-0.934964	67
1258	female	33	no	no	24.75	117/66	117	66	5.72	71.4	231	4.44	5.57	0.83	－	38	no	no	21.6	96/48	96	48	3.78	69.98	258	4.59	5.28	0.62	－	107.092	109.604	2.51161	27
1259	male	45	no	no	24.76	145/98	145	98	5.1	93.8	386	6.14	6.01	1.12	－	51	no	no	27.16	147/104	147	104	3.45	99.43	461	6.38	5.31	0.98	－	98.9136	92.479	-6.43463	75
1260	male	47	no	no	24.76	110/69	110	69	4.45	86.4	392	5.17	4.7	2.21	－	52	no	no	25.36	108/62	108	62	4.52	98.7	400	5.03	5.18	6.59	－	107.797	92.449	-15.3482	8
1261	female	37	no	no	24.77	129/84	129	84	4.57	69.9	299	5.58	4.61	1.67		42	no	no	25.59	160/82	160	82	5.5	75.6	353	6.18	5.21	1.68		107.229	97.9546	-9.27442	54
1262	male	35	no	no	24.77	138/92	138	92	4.46	86.4	356	4.74	6.31	2.21	－	40	no	no	24.62	147/96	147	96	5.8	93.5	377	5.76	5.5	2.7	+-	114.445	104.476	-9.96888	21
1263	male	35	no	yes	24.77	103/68	103	68	3.91	95.3	421	4.75	5.17	1.1	－	40	no	yes	26.73	119/73	119	73	5.8	103.68	393	4.53	5.57	1.6	－	102.202	92.7304	-9.47197	-28
1264	male	46	yes	no	24.77	117/81	117	81	4.14	76.4	357	4.48	5.59	2.27	－	51							4.82	83.58	427	4.51	5.58	2.51	+-	124.782	112.495	-12.2864	70
1265	male	65	no	no	24.77	166/94	166	94	3.91	77.1	371	5.96	5.16	1.48	－	70	no	no	26.62	193/100	193	100	4.4	78.1	358	6.63	5.16	1.55	－	115.106	113.407	-1.69912	-13
1266	male	46	no	no	24.77	125/67	125	67	4.58	95	333	5.3	3.94	0.69	－	51	no	no	23.62	120/68	120	68	5.53	82.85	342	5.63	4.31	0.86	－	97.0392	113.64	16.6007	9
1267	female	53	no	no	24.77	130/78	130	78	2.46	70.9	231	5.34	7.51	6.28	－	58	no	no	23.34	129/76	129	76	3.8	51.06	271	5.87	7.88	5.17	－	98.0642	143.229	45.1648	40
1268	male	45	yes	no	24.77	136/73	136	73	4.34	87.8	371	4.78	4.22	3.87	－	50	no	no	24.34	134/75	134	75	4.8	102.9	398	4.84	4.69	2	－	106.754	88.8895	-17.8647	27
1269	male	43	yes	yes	24.77	124/93	124	93	6.07	105.2	322	5.94	5.46	1.15	－	48	yes	yes	24.77	113/72	113	72	5.19	116.84	334	5.61	5.08	1.79	－	87.454	77.4793	-9.97479	12
1270	male	55	no	no	24.77	84/56	84	56	4.51	67.7	323	4.6	5.21	1.68	－	60	no	no	23.18	128/79	128	79	6.31	96.99	603	5.81	5.02	0.83	－	138.353	91.37	-46.9826	280
1271	female	63			24.77	162/71	162	71	3.5	87.4	249	4.13	4.82	1.19	－	68				140/85	140	85	5.2	59.37	289	5.16	4.03	1.56		74.3727	116.204	41.8314	40
1272	female	42	no	no	24.77	111/78	111	78	4.92	65.4	233	5.28	4.29	0.91	－	47	no	no	27.34	127/74	127	74	6.15	71.15	227	5.05	4.66	1.02	－	112.846	102.389	-10.4571	-6
1273	female	46	no	no	24.78	114/72	114	72	3.76	72.3	238	5.04	5.25	1.23	－	51	no	no	25.78	115/63	115	63	4.91	73.3	283	4.64	6.16	1.26	－	98.6731	97.1212	-1.55182	45
1274	male	41	yes	yes	24.78	137/88	137	88	5.29	95.1	377	5.56	6.42	6.2	－	46	no	yes	26.54	127/75	127	75	4.98	105.56	363	6.63	6.5	1.85	－	99.2121	87.9563	-11.2559	-14
1275	male	38	yes	no	24.78	115/61	115	61	4.57	93.4	385	4.73	3.59	0.33	－	43	yes	no	25.35	109/61	109	61	3.93	87.72	361	5.84	4.38	0.83	－	102.874	110.598	7.72469	-24
1276	male	58	no	no	24.78	141/90	141	90	5.16	67.2	220	5.03	4.84	1.12	－	63	no	no	26.13	125/69	125	69	7.8	81.9	329	6.89	4.08	1.08	+-	138.045	109.869	-28.176	109
1277	male	56	no	no	24.8	180/102	180	102	5.39	95.8	574	7.13	5.42	2	0.80 2+	61	yes	no	27.7	161/93	161	93	5	69.93	498	7.02	5.72	3.46	－	92.3426	132.787	40.4446	-76
1278	male	70	no	no	24.8	181/91	181	91	5.64	88.6	2.92	6.48	8.06	1.49	－	75	no	no	25.51	170/71	170	71	3.29	73.83	247	10.21	5.79	2.31	1+	96.5799	119.202	22.6224	244.08
1279	male	51	yes	no	24.8	123/85	123	85	4.73	81.1	295	4.48	4.41	1.83	－	57							4.2	75.06	261	5.17	4.91	1.63	－	114.06	124.716	10.6559	-34
1280	female	34	no	no	24.8	127/69	127	69	4.78	80.7	315	5.31	5.45	1.94	－	39	no	no	24.8	133/80	133	80	4.99	80.37	331	5.3	5.7	2.55	－	92.4191	92.8572	0.438051	16
1281	male	55	no	yes	24.8	103/62	103	62	4.92	85.3	366	4.53	4.91	1.78	－	60	no	yes	23.81	107/64	107	64	5.9	88.3	399	5.52	4.9	1.25	－	105.967	101.823	-4.14371	33
1282	male	56	no	no	24.81	167/88	167	88	6.23	93.1	306	4.54	5.02	1.17	－	61	no	no	21.2	120/76	120	76	5.97	94.7	310	4.95	5.19	1.46	+-	95.4399	93.5815	-1.85839	4
1283	male	39	no	no	24.81	99/61	99	61	4.24	88.1	314	4.54	6.17	0.64	－	44	no	no	25.95	99/65	99	65	4.09	87.77	350	4.91	5.99	0.81	－	109.469	109.944	0.475107	36
1284	male	60	no	yes	24.82	134/81	134	81	8.62	90.9	458	5.35	5.26	1.94		65	no	yes	27.4	153/71	153	71	8.47	108.31	563	5.59	4.8	2.43	－	96.7459	79.0329	-17.713	105
1285	male	39	yes	no	24.82	126/86	126	86	5.09	102.2	301	4.31	5.27	1.89	－	44	no	no	25.14	136/86	136	86	4.73	105.24	307	4.7	5.88	1.13	－	92.2333	89.1656	-3.06769	6
1286	male	35	no	no	24.82	135/80	135	80	5.8	89.3	420	5.35	6.57	0.97	－	41	no	no		145/91	145	91	4.3	91.4	407	6.02	5.18	1.02	－	110.167	107.251	-2.91579	-13
1287	male	30	no	no	24.84	150/93	150	93	4.7	88.2	446	5.27	5.05	1.32		35	yes	no	20.48	100/63	100	63	4.14	108.86	360	4.71	4.97	0.74	－	115.307	90.4437	-24.8628	-86
1288	female	26	no	no	24.84	112/71	112	71	6.86	92.2	295	6.36	3.78	0.56	0.30 1+	31	no	no	23.11	102/61	102	61	5.5	81.7	415	5.2	5.87	2.52	－	83.6845	96.2144	12.5299	120
1289	female	75	no	no	24.84	116/62	116	62	4.15	62.4	316	5.04	4.81	0.98	－	80	no	no	26.3	129/59	129	59	4.4	56.88	301	5.7	6.32	1.16	－	105.902	117.848	11.9464	-15
1290	male	46	yes	no	24.86	116/72	116	72	5.07	90.7	406	5.35	5.54	1.79	－	51	no	no	25.51	104/67	104	67	4.4	110.6	506	8.32	5.66	1.86	+-	102.367	81.423	-20.9444	100
1291	male	69	no	no	24.86	112/60	112	60	4.75	75.3	373	4.75	4.42	1.48	－	74	no	no	22.86	129/63	129	63	6.2	79.6	319	5.62	4.44	0.76	－	116.862	109.607	-7.25429	-54
1292	male	67	no	no	24.86	125/72	125	72	3.55	79.5	292	4.98	6.21	2.78	－	72	no	no	26.26	122/64	122	64	3.92	88.1	435	4.75	6.28	2.24	－	110.424	98.081	-12.343	143
1293	female	59	no	no	24.88	120/71	120	71	5.77	72.5	301	4.67	4.3	1.3	－	64	no	no		117/67	117	67	4.7	75.1	290	4.75	4.77	1.17	－	93.5128	89.7868	-3.72597	-11
1294	female	66	no	no	24.89	198/73	198	73	7.05	81.3	325	5.48	6	2.53	－	71	no	no	22.27	132/80	132	80	4.3	83.6	260	5.2	5.12	1.56	+-	80.0889	77.5516	-2.5373	-65
1295	male	43	no	no	24.9	115/66	115	66	3.8	83.9	339	5.37	5.07	1.22	－	48	no	no	23.72	104/60	104	60	5.61	87.37	388	5.33	4.85	1.22	+-	113.544	108.356	-5.18791	49
1296	male	41	yes	yes	24.9	119/69	119	69	5.74	89.3	369	5.53	6.07	4.32	－	46	no	yes	24.9	106/70	106	70	6.4	86.8	395	5.69	5.05	2.58	+-	106.685	110.238	3.55372	26
1297	male	28	no	no	24.9	123/60	123	60	3.8	93.8	358	4.5	3.83	1.29	－	33	no	no	27.77	122/68	122	68	5.6	70.3	396	5.33	4.82	1.19	－	108.914	151.922	43.0077	38
1298	male	54	no	yes	24.9	130/70	130	70	4.66	86.6	466	5.02	4.13	1.52	－	59	no	no	24.16	127/75	127	75	5.7	94.1	399	5.55	5.55	1.54	－	104.522	94.969	-9.55322	-67
1299	male		no	no	24.91	125/84	125	84	5.13	90.4	400	4.75	4.85	1.74	－	66							4.6	84.1	360	4.87	3.36	0.96	－				-40
1300	male		no	no	24.91	127/66	127	66	5.28	105.3	382	5.55	5.74	0.87	－	85	no	no	25.4	155/86	155	86	5.56	91.45	443	6.13	4.98	1.21	－				61
1301	male	55	yes	no	24.91	115/81	115	81	5.02	88.6	427	5.8	5.91	1.45	0.30 1+	60	yes	no	25.61	119/71	119	71	5.73	101.75	402	7.37	5.78	1.06	1+	101.426	86.4553	-14.9704	-25
1302	female	53	no	no	24.91	147/89	147	89	4.75	69.3	414	6.66	6.59	3.05	－	58	no	no		130/69	130	69	5.06	73.52	414	7.3	6.86	5.57	－	100.682	94.0425	-6.63906	0
1303	male	42	no	yes	24.91	129/82	129	82	4.65	87.9	328	7.54	5.53	1.64	－	47	no	yes	25.16	111/65	111	65	3.95	89.67	352	6.02	5.4	1.54	+-	108.118	105.659	-2.45904	24
1304	female	46	no	no	24.91	103/53	103	53	4.69	81.3	295	4.94	4.4	0.47	－	51	no	no	27.34	94/59	94	59	4.78	77.4	300	4.96	4.72	0.84	－	86.1787	91.2089	5.03023	5
1305	female	46	no	no	24.91	105/62	105	62	4.28	69.3	329	5.05	6.7	1.32	－	51							2.86	79.5	341	6.01	7.47	0.89	+-	103.619	88.4343	-15.1844	12
1306	male	48	no	yes	24.91	131/85	131	85	5.59	93.1	358	7.12	5.29	6.88	－	53	no	yes	20.76	117/73	117	73	4.8	82.97	486	7.1	6.11	3.8	－	98.4737	112.474	14.0006	128
1307	male	54	no	no	24.91	124/74	124	74	4.98	77.3	320	7.36	5.16	8.52	－	59							4.9	58.13	323	8.24	5.64	9.54	+-	119.164	165.572	46.4078	3
1308	male	62	no	yes	24.91	106/63	106	63	4.84	79.9	240	5.12	4.88	1.13	－	67	no	yes	23.94	100/57	100	57	6.48	80.23	378	5.83	5.46	1.16	－	111.528	110.999	-0.529213	138
1309	female	30	no	no	24.91	111/65	111	65	3.48	59.4	308	4.07	5.02	0.42	－	35	no	no	20.32	104/69	104	69	3.42	68.6	311	4.75	5.1	0.47	－	135.014	114.343	-20.6708	3
1310	male	52	yes	no	24.91	127/76	127	76	5.31	89.9	248	5.27	5.46	2.21	－	57	no	no	24.91	124/65	124	65	5.45	83.33	243	5.43	5.47	0.62	－	100.877	110.11	9.23283	-5
1311	male	78	no	no	24.92	131/69	131	69	5.3	95.9	370	5.09	4.34	1.19	－	83	no	no	21.48	127/62	127	62	6.63	108.54	430	4.76	4.21	1.07	－	86.2316	74.7505	-11.481	60
1312	male	46	no	no	24.93	109/67	109	67	4.36	90.2	385	4.82	4.72	1.71		51	no	no	26.33	110/73	110	73	4.78	68.68	320	5.29	6.23	1.17	－	103.022	141.104	38.0812	-65
1313	male	35	no	yes	24.93	109/68	109	68	5.91	93.5	430	4.84	4.91	0.68	－	40	no	yes	26.2	111/65	111	65	4.2	97.3	373	5.11	5.62	1.1	－	104.476	99.782	-4.69431	-57
1314	male	53	yes	yes	24.93	147/99	147	99	4.47	89.6	490	5.23	5.78	2.62	－	58	yes	no	27.1	135/97	135	97	5.42	96.39	626	5.61	5.7	2.6	－	100.876	92.7212	-8.15496	136
1315	male	44	yes	no	24.93	144/102	144	102	6.45	76.5	353		5.49	1.56	－	49	no	no	23.67	135/85	135	85	5.21	83.84	347	4.38	5	1.09	－	125.723	113.109	-12.614	-6
1316	male	51	no	no	24.93	130/76	130	76	5.24	97.2	275	4.53	6.32	2.25	－	56	no	no	23.5	112/68	112	68	5.39	108.73	313	4.58	6.12	1.69	－	92.55	81.3198	-11.2302	38
1317	male		no	no	24.96	141/74	141	74	5.24	84.4	231	6.01	4.12	0.75	－		no	no	24.16	150/79	150	79	4.49	77.32	236	6.27	4.81	0.71					5
1318	male		no	no	24.96	156/84	156	84	7	100.1	412	4.97	4.65	0.56	－	76	no	no	26.57	136/80	136	80	5.91	116.95	472	4.55	4.24	1.35	－				60
1319	male	51	no	yes	24.96	105/68	105	68	3.81	92.6	300	4.67	4.42	1.16	－	56	no	yes		140/75	140	75	7.8	92	416	6.28	5.55	1.04	+-	97.8756	98.6126	0.736989	116
1320	male	54	no	no	24.96	98/62	98	62	5.14	76.8	515	5.49	6.13	4.25	－	59	no	no	25.61	113/68	113	68	5.7	87.5	292	7.72	6.36	1.39	－	120.06	103.283	-16.7772	-223
1321	male	52	yes	yes	24.96	121/86	121	86	6.57	90.3	416	5.41	5.79	1.49	－	56	no	yes	26.03	134/75	134	75	5.19	102.35	394	6.11	5.03	1.18	－	100.362	86.8541	-13.5076	-22
1322	male	71	no	no	24.96	127/71	127	71	5.75	90.9	322	6.24	4.12	0.57	－	76	no	no	25.31	123/71	123	71	5.9	85.2	425	7.01	5.85	1.26	+-	93.4958	100.751	7.25477	103
1323	male	68	no	no	24.96	137/77	137	77	3.12	78.3	221	4.61	5.18	0.99	－	73	no	no	26.08	168/88	168	88	4.88	82.33	277	7.45	4.86	0.95	－	112.042	105.737	-6.30477	56
1324	male	46	yes	yes	24.96	142/104	142	104	4.45	81.6	455	6.2	6.98	2.58	－	51	yes	yes	24.91	140/93	140	93	4.66	92.86	479	6.22	7.22	1.93	－	115.651	99.6245	-16.0267	24
1325	male	53	yes	no	24.97	144/84	144	84	4.98	90.6	377	5.14	5.45	0.68	0.30 1+	58	no	yes	24.49	110/69	110	69	5.22	97.86	346	5.17	5.98	1.1	－	99.5924	91.1158	-8.47659	-31
1326	female	30	no	no	24.97	130/59	130	59	7.11	65.6	245	5.65	5.39	1.11	－	35	no	no	20.94	99/58	99	58	3.9	53.41	328	5.76	4.6	0.74	－	120.399	152.634	32.2357	83
1327	male	51	no	no	24.97	122/83	122	83	5.36	97	376	4.83	5.31	1.91	0.30 1+	56	no	no	25.56	120/82	120	82	4.7	101.68	418	5.15	4.86	1.64	－	92.7703	87.8605	-4.90979	42
1328	female	63	no	no	24.97	153/69	153	69	4.82	75.9	387	9.74	6.84	4.93	5.00 4+	68	no	no	23.92	159/86	159	86	3.78	64.73	328	13.13	3.32	1.53	1+	87.5223	105.172	17.6501	-59
1329	male	76	no	no	24.97	146/78	146	78	5.1	77.7	304	5.1	3.72	0.7	－	81	no	no	24.22	184/82	184	82	9.2	141.9	424	6.3	4.64	0.68	1+	110.517	55.1553	-55.3617	120
1330	female	59	no	no	24.97	118/76	118	76	5.96	62.1	291	4.16	4.76	1.2	－	65	no	no	24.97	138/78	138	78	6.04	61.59	307	4.75	5.17	1.59	－	111.808	112.877	1.06909	16
1331	male	42	yes	no	24.98	105/76	105	76	5.28	81.6	267	5.7	5.8	1.54	－	47	no	no	24.02	110/71	110	71	5	89.9	344	6.33	5.65	1.24	－	117.807	105.347	-12.4598	77
1332	female	45	no	no	24.98	98/63	98	63	2.92	66.6	292	5.42	5.07	0.52	－	50	no	no	27.1	104/64	104	64	4.2	67.6	353	5.66	5.47	0.72	－	108.966	107.108	-1.85804	61
1333	male	43	yes	yes	24.98	111/83	111	83	6.88	93.5	387	6.03	5.31	1.64		48							6.38	103.07	463	6.2	5.21	1.75	－	100.2	89.543	-10.6574	76
1334	male	46	no	no	24.98	141/84	141	84	4.97	99	325	5.95	5.52	1.07	－	51	no	no	24.09	129/80	129	80	4.1	97.94	362	4.91	5.73	1.53	－	92.5289	93.6855	1.15662	37
1335	female	39	no	no	24.98	128/78	128	78	3.31	69.9	194	5.12	4.23	0.72	－	44	no	no	25.1	112/67	112	67	3.4	71.5	259	4.86	4.14	1.28	－	106.089	103.354	-2.73487	65
1336	female	53	no	no	25	116/76	116	76	4.46	80.5	242	3.25	3.88	2.32	－	58	no	no	24.39	126/84	126	84	4.72	68.67	268	3.12	4.43	2.01	－	84.6969	101.748	17.0513	26
1337	male	44	no	no	25	125/84	125	84	5.02	74.7	385	4.51	3.37	1.54	－	49	yes	yes	26.23	148/97	148	97	5.59	86.87	571	5.76	3.77	1.36	－	129.225	108.568	-20.6568	186
1338	female	32	no	no	25	94/58	94	58	4.81	66.4	220	4.95	4.49	0.4	－	37	no	no	24.61	105/65	105	65	5.6	57.49	315	5.2	4.34	0.54	－	117.181	138.379	21.1978	95
1339	male	43	yes	no	25	148/96	148	96	4.69	78	487	5.98	4.87	4.05	－	48	yes	no	27.77	153/95	153	95	3.32	76.04	579	6.7	5.2	2.44	－	123.512	127.193	3.68115	92
1340	female	40	no	no	25	111/68	111	68	3.71	69.7	311	5.93	5.66	0.85	－	45	no	no	25.39	106/60	106	60	4.08	74.43	400	5.73	6.04	1.29	－	105.895	98.1677	-7.72724	89
1341	female	31	no	no	25	100/67	100	67	4.78	86.8	267	4.55	4.96	0.7	－	36	no	no	19.72	117/64	117	64	7	93.4	265	6.22	5.81	0.58	－	86.5737	79.5531	-7.02054	-2
1342	male	54	no	no	25	113/72	113	72	6.26	93.5	308	4.52	5.67	1.6	－	59	no	no	24.54	166/94	166	94	5.3	96.9	335	7.25	3.79	1.33	－	95.6726	91.8093	-3.86333	27
1343	male	31	no	no	25.01	109/66	109	66	4.05	77.7	386	4.65	4.86	1.7	－	36	no	no	24.96	108/64	108	64	3.6	82.8	377	5.77	5.61	1.16	+-	132.583	123.205	-9.37847	-9
1344	male	39	no	no	25.01	115/75	115	75	5.16	84.4	373	5.76	4.6	0.55	－	44	no	no	23.94	116/81	116	81	4.7	95.4	411	6.16	4.59	1.45	－	115.026	99.8608	-15.1649	38
1345	male	79	no	no	25.01	137/70	137	70	6.51	85.9	332	4.75	5.72	1.88	－	84	no	no	27.97	134/79	134	79	4.4	104.31	394	7.06	4.65	1.58	－	97.6638	78.0573	-19.6065	62
1346	male	78	yes	no	25.04	140/70	140	70	5.24	107.9	344	4.74	3.53	1.89	－	83	no	no	19.38	158/53	158	53	5.65	115.16	237	3.5	4.44	0.54	1+	75.2624	69.8141	-5.44837	-107
1347	male	44	no	yes	25.04	109/79	109	79	6.31	86.4	426	4.82	5.86	0.77	－	49	no	no	22.68	104/70	104	70	4.6	86.9	328	4.69	6.51	0.57	2+	109.25	108.525	-0.72508	-98
1348	female	37	no	no	25.04	126/78	126	78	5.72	63.3	354	5.83	5.21	0.67	－	42	no	no	23.59	110/62	110	62	5.38	62.15	294	4.62	5.31	0.52	－	120.232	122.803	2.57097	-60
1349	male	60	no	no	25.04	124/77	124	77	7.46	70.4	261	4.4	6.91	0.47	－	65	no	no	22.83	102/56	102	56	8	88.7	348	5.15	5.94	0.57	+-	129.932	99.5203	-30.4119	87
1350	male	40	no	no	25.06	103/69	103	69	5.15	90.5	244	4.83	4.01	0.71	－	45	no	no	27.38	113/64	113	64	4.53	93.53	269	4.65	3.9	1.39	－	105.582	101.645	-3.93724	25
1351	male	36	yes	no	25.06	126/79	126	79	4.88	91.9	332	5.15	7.37	1.58	－	41	no	no	26.73	122/65	122	65	4.86	86.16	363	4.94	7.09	1.27	－	105.97	114.158	8.18801	31
1352	male	32	yes	yes	25.06	119/67	119	67	5.33	103.3	375	4.97	4.7	1.23	－	37	yes	no	27.06	128/69	128	69	6.07	96.45	480	5.29	4.13	2.31	－	94.8338	102.648	7.81412	105
1353	male	43	yes	yes	25.06	138/88	138	88	4.76	83.3	391	5.73	6.47	1.99	－	48	yes	yes	26.06	128/70	128	70	5.35	89.37	428	5.91	6.87	1.49	+-	114.488	105.563	-8.9257	37
1354	male	38	no	no	25.06	136/92	136	92	4.96	80.7	430	5.34	6.9	1.16	－	43	no	no	26.37	130/88	130	88	3.99	93.17	530	5.01	7.32	1.66	－	121.773	103.167	-18.6066	100
1355	male	42	yes	yes	25.06	119/78	119	78	5.03	81.5	343	5.39	4.8	1	－	47							5.13	74.26	348	4.71	5.01	0.98	－	117.974	131.344	13.3702	5
1356	male	36	no	yes	25.06	134/81	134	81	4.16	83.8	286	5.49	4.18	0.41	－	41	no	yes	26.06	114/60	114	60	4.55	89.47	312	5.12	4.22	0.96	－	117.876	109.299	-8.57778	26
1357	male	54	no	no	25.06	116/71	116	71	5.51	78.2	360	4.95	4.79	0.77	－	59	no	no	25.39	102/65	102	65	4.63	93.45	396	4.92	5.14	0.91	－	117.583	95.7317	-21.8511	36
1358	male	26	no	no	25.06	119/73	119	73	4.3	91.1	380	5.01	3.35	1.1	－	31	no	no	25.35	127/79	127	79	5.3	93.1	462	5.44	3.97	1.95	－	114.355	111.525	-2.83021	82
1359	female	54	no	no	25.07	102/67	102	67	3.34	66.7	225	4.44	5.15	0.69	－	59	no	no	24.03	116/50	116	50	3.41	62.77	262	5.01	4.5	0.59	－	104.825	112.435	7.60967	37
1360	female	70	no	no	25.07	161/96	161	96	3.76	66.2	291	5.03	7.21	1.82	－	75	no	no	26.67	129/64	129	64	14.4	667.1	260	6.09	6.3	2.56	－	100.313	6.9745	-93.3389	-31
1361	female	71	yes	no	25.08	148/64	148	64	5.62	73.2	248	5.02	4.16	1.33	－	75	no	no	24.98	153/68	153	68	4.18	71.25	237	4.87	6.29	2.33	－	89.0703	91.8893	2.819	-11
1362	female	40	no	no	25.08	102/68	102	68	4.12	72.1	390	4.98	5.79	1.6	－	45	no	no	24.22	133/83	133	83	4.22	66.8	371	5.15	6.91	2.75	－	101.838	111.218	9.37998	-19
1363	male		no	no	25.1	134/65	134	65	9.56	188.7	420	4.96	5.68	4.29	－		no	no	27.43	128/76	128	76	10.37	215.35	497	4.75	4	2.32	0.3(1+)				77
1364	male	42	yes	no	25.1	119/80	119	80	3.76	94.3	369	5.48	4.35	0.83	－	47	no	no	25.95	137/68	137	68	4.1	107.1	391	5.29	3.6	0.79	－	99.6952	86.0763	-13.6189	22
1365	male	59	no	yes	25.1	123/84	123	84	4.42	82.6	318	4.94	3.72	2.34	－	64	no	yes	25.65	152/75	152	75	4.7	98.1	409	4.51	4.35	0.86	－	108.418	88.9019	-19.5163	91
1366	male	57	no	no	25.1	114/63	114	63	3.89	95.7	351	4.66	3.84	0.86	－	62	no	no	24.86	105/56	105	56	4.76	101.56	372	4.63	3.72	0.82	+-	92.1224	86.0161	-6.10632	21
1367	female	38	no	no	25.1	129/81	129	81	3.62	78.1	269		5.85	1.1	－	43	no	no	25.4	124/73	124	73	3.43	69.81	262	4.61	6.09	1.88	－	93.8358	106.809	12.973	-7
1368	male	48	no	yes	25.1	120/80	120	80	5.57	91.2	351	5.05	5.83	2.53	－	53	no	no	26.33	119/67	119	67	5.86	93.88	307	4.94	6.39	0.9	+-	100.845	97.5301	-3.31481	-44
1369	male	55	yes	no	25.1	106/62	106	62	5.25	92.1	235	4.64	4.56	0.72	－	60	yes	no	24	138/72	138	72	5.6	88.04	421	4.14	4.97	4.27	+-	96.9909	102.171	5.17968	186
1370	female	52	no	no	25.1	120/73	120	73	4.6	76.4	334	4.92	4.49	2.1	－	57	no	no	25.24	122/62	122	62	3.72	70.49	352	5.91	5.4	1.56	－	90.312	99.1052	8.79311	18
1371	male	38	no	no	25.1	111/79	111	79	3.55	94.1	428	5.45	4.2	1.84	－	43	no	no	25.1	114/71	114	71	3.13	98.07	425	5.15	3.88	1.15	－	101.991	97.2414	-4.74953	-3
1372	male	52	yes	no	25.1	116/70	116	70	7.03	87.7	355	9.65	4.94	0.76	－	57	no	no	24.09	121/68	121	68	4.8	91.1	337	7.75	4.46	1.31	+-	103.803	99.3453	-4.45772	-18
1373	male	42	no	no	25.1	159/65	159	65	5.57	66.3	244	5.02	4.84	2	－	47	no	no		119/65	119	65	5.1	94.7	494	5.21	4.53	2.07	－	149.704	99.2094	-50.4948	250
1374	male	61	no	no	25.1	116/69	116	69	5.19	79.6	402	4.28	3.96	6.17	－	66	no	no	26.06	152/66	152	66	5.84	96.81	360	5.84	6.45	1.27	－	112.384	89.6616	-22.7225	-42
1375	female	73	no	no	25.1	163/84	163	84	5.12	80.2	323	4.61	4.97	1.37	－	78	no	no	24.61	210/90	210	90	4.49	78.12	350	6.97	7.06	1.79	－	79.7099	82.1641	2.45416	27
1376	male	53	no	no	25.1	131/92	131	92	4.66	89.1	405	4.48	4.74	1.93	－	58	no	no	25.21	143/94	143	94	5.24	80.76	379	4.9	4.34	1.19	－	101.53	113.723	12.1931	-26
1377	male	48	no	yes	25.13	139/92	139	92	3.56	93.1	295	4.42	3.49	2	－	53	no	no	24.49	143/87	143	87	4.3	84.55	287	4.93	4.01	1.97	+-	98.4737	110.052	11.5786	-8
1378	male	68	no	no	25.13	123/66	123	66	7.92	83.6	350	9.68	5.85	0.81	－	73	no	no	25.68	131/67	131	67	7.16	73.47	325	12.12	4.63	2.29	+-	103.885	120.584	16.6986	-25
1379	male	54	yes	no	25.14	131/80	131	80	6.1	72.1	271	6.49	6.71	0.91	－	58	yes	no	23.99	107/65	107	65	6.1	113.7	383	5.1	5.13	1.13	－	129.136	76.3408	-52.7951	112
1380	male	35	yes	yes	25.14	115/59	115	59	4.72	79.8	314	5.14	3.46	1.09	－	40	no	yes	27.1	128/56	128	56	4	84.6	328	5.98	4.3	1.24	1+	125.436	117.26	-8.17649	14
1381	male	36	yes	no	25.14	109/68	109	68	4.53	94.4	309	5.22	3.56	1.21	－	41	yes	no	27.43	132/87	132	87	5.1	80.49	369	5.58	4.09	1.96	－	102.738	123.488	20.7495	60
1382	male	61	no	yes	25.14	118/61	118	61	5.47	95.8	395	6.26	5.41	2.02	－	66	no	no	26.73	125/45	125	45	4.41	99.27	332	7.07	5.81	1.75	－	90.7533	87.1024	-3.65088	-63
1383	male	35	no	no	25.14	108/66	108	66	4.95	100.4	319	4.68	4.1	1.04	－	40	no	no	25.5	117/68	117	68	5.24	95.99	340	4.9	4.81	1.36	－	96.2351	101.355	5.11996	21
1384	male	67	yes	no	25.14	137/76	137	76	4.35	86.8	377	4.95	5.56	2.06	－	72	yes	no	24.54	152/70	152	70	3.91	93.72	413	4.84	5.82	1.29	－	99.7781	91.3256	-8.4525	36
1385	male	56	yes	no	25.14	121/76	121	76	3.74	77.1	261	4.71	4.63	0.89	－	61	no	no	27.55	167/96	167	96	5.33	97	351	5.68	4.73	0.92	+-	118.642	91.0256	-27.6161	90
1386	female	71	no	no	25.15	173/87	173	87	5.65	77.6	297	6.96	5.83	1.62	－	76	no	no	22.86	162/52	162	52	6.65	77.82	415	6.63	5.49	1.65	－	83.268	82.9964	-0.271594	118
1387	female	47	no	no	25.15	104/72	104	72	6.37	85.9	234	4.66	5.06	0.71	－	52	no	no	25.15	126/67	126	67	4.35	96.95	327	4.74	5.81	1.12	－	80.523	70.0281	-10.495	93
1388	female	38	no	no	25.15	106/59	106	59	3.94	72.2	132	5.04	4.24	0.45		43	no	no	24.09	107/67	107	67	4.25	76.29	215	5.32	4.68	0.52	－	102.739	96.4096	-6.32955	83
1389	female	47	no	no	25.15	108/70	108	70	4.29	81.7	211	5.24	3.66	1.59	－	52	no	no	24.61	125/75	125	75	4.26	76.94	235	5.81	6.37	1.53	－	85.3186	91.4384	6.11975	24
1390	male	64	yes	no	25.15	119/77	119	77	6.93	83.2	478	4.69	6.28	2.13	－	69	no	no	25.28	149/81	149	81	5.4	75.51	478	5.14	4.93	1.55	－	105.756	118.279	12.5236	0
1391	male	79	no	no	25.15	105/59	105	59	6.07	77.3	288	4.08	5.66	0.72	－	84	no	no	27.18	165/67	165	67	5.4	101.5	443	5.52	4.56	2.92	－	110.307	80.5564	-29.7505	155
1392	male	34	no	no	25.15	141/80	141	80	4.75	91	276	5.36	6.59	1.14	－	42	no	no	24.91	114/73	114	73	4.5	79.6	352	5.09	5.92	2.03	－	108.432	126.542	18.1108	76
1393	male	37	no	no	25.16	123/89	123	89	5.57	85.1	305	4.9	4.31	0.93	－	42	yes	no	25.51	118/82	118	82	6.4	93.5	427	5.64	5.53	1.12	－	115.159	103.304	-11.8543	122
1394	male	37	yes	yes	25.16	107/68	107	68	4.7	74.6	254		5.98	1.65	－	42	yes	yes	26.89	121/73	121	73	5.59	62.44	295	5.14	6.66	3.89	+-	134.059	164.616	30.557	41
1395	male	61	no	no	25.16	125/79	125	79	7.97	117	374	4.51	5.65	1.29	－	65							5.98	119.03	396	5.96	4.84	1.21		72.0563	70.64	-1.41626	22
1396	male	43	no	yes	25.16	137/78	137	78	3.81	84.2	158	10.03	6.11	2.39	－	48							3	65.24	222	9.96	6.89	2.06	+-	113.077	151.788	38.7104	64
1397	male	56	no	yes	25.16	163/97	163	97	5.74	100.8	285	6.21	6.1	1.9	－	61	no	yes	22.49	162/88	162	88	5.04	103.93	286	5.49	4.69	1.65	－	87.0772	84.058	-3.01923	1
1398	male	39	no	no	25.18	112/70	112	70	4.25	94.4	387	4.48	4.66	0.8	－	44	no	no	26.79	105/75	105	75	5.8	93.68	531	5.34	6.23	1.88	－	101.083	101.98	0.897066	144
1399	male	33	no	no	25.18	125/75	125	75	6.32	100	506	4.59	5.72	1.89	－	38	no	no	24.93	114/65	114	65	5.08	105.22	410	5.01	4.6	1.01	－	97.8412	92.2615	-5.57974	-96
1400	male	68	no	no	25.18	125/82	125	82	4.67	94.6	367	6.78	5	1.37	－	73	no	no	25.76	155/91	155	91	5.51	97.85	388	5.67	5.1	1.74	－	90.0746	86.6311	-3.44356	21
1401	male	61	no	no	25.18	155/88	155	88	4.58	80.7	200	4.98	4.52	0.98	－	65	yes	no	27.78	146/73	146	73	5.02	104.07	505	7.13	6.92	2.42	－	110.618	82.483	-28.1351	305
1402	male	46	no	no	25.18	117/76	117	76	5.64	93.3	374	5.01	5.64	2.99	－	51	no	no	26.12	117/63	117	63	5.33	94.09	470	5.4	6.75	7.91	－	99.0825	98.1231	-0.959411	96
1403	male	49	no	yes	25.21	115/76	115	76	4	81.9	333	5	3.81	1.44	－	54	yes	yes	23.53	95/55	95	55	3.88	82.68	360	4.45	3.87	1.06	－	113.695	112.458	-1.23687	27
1404	male	39	no	no	25.21	123/85	123	85	4.34	91.4	417	5.41	5.12	1.5	－	44	no	no	21.01	129/86	129	86	5.66	96.22	423	5.2	5.48	1.33	+-	104.921	98.8794	-6.04153	6
1405	male	44	yes	no	25.21	122/77	122	77	4.91	78.8	358	4.83	4.76	0.83	－	49	yes	no	25.91	135/83	135	83	6.22	92.51	455	5.46	4.98	2.54		121.498	100.967	-20.5311	97
1406	male	49			25.22	146/62	146	62	6.45	94.6	296	8.58	4.41	0.58	－	54	yes	yes	24.97	143/77	143	77	5.9	78.5	526	8.68	6.7	9.05	+-	96.2702	119.396	23.126	230
1407	male	44	yes	yes	25.22	106/62	106	62	4.28	92.4	424	4.82	7.32	1.02	－	49	yes	yes	24.06	98/57	98	57	7	94.1	391	5.08	5.24	1.36	－	101.105	99.0004	-2.1049	-33
1408	male	47	no	yes	25.22	141/85	141	85	6.97	85.5	420	6.32	6.3	5.2	－	52							5.26	86.64	374	6.03	6.34	2.56	+-	109.108	107.453	-1.65503	-46
1409	male	50	yes	no	25.22	147/98	147	98	4.34	92	407	4.79	6.41	3.5	－	55	no	no	26.12	140/88	140	88	4.1	72.86	386	5.14	6.93	3.77	－	99.0098	129.592	30.5818	-21
1410	male	30	no	no	25.22	102/55	102	55	5.23	92.9	400	4.49	6.09	1.05	－	35	no	no	26.78	100/47	100	47	5.19	97.6	376	4.86	6.67	0.84	－	108.601	102.589	-6.01246	-24
1411	male	56	yes	no	25.22	109/63	109	63	5.52	75.9	342	4.52	4.98	1.83	－	61	no	no	25.18	96/52	96	52	6.4	70.74	439	5.3	4.88	1.15	－	120.809	131.034	10.2252	97
1412	male	38	no	no	25.22	133/75	133	75	4.28	97	363	4.92	4.52	3.12	－	43	no	no	24.54	128/79	128	79	5.5	100.16	447	4.72	5.8	4.22	－	98.4803	94.9036	-3.5767	84
1413	female	57	no	no	25.24	117/70	117	70	5	72.8	341	4.68	7.05	1.59		62	no	no	24.61	125/73	125	73	5.7	64.9	336	5.78	5.46	1.36	－	93.7221	107.007	13.2847	-5
1414	female	52	no	no	25.24	113/55	113	55	3.45	66.8	182	4.87	5.64	0.6	－	57	no	no	24.22	103/56	103	56	2.58	66.81	177	5.09	5.56	0.64	－	105.449	105.431	-0.0182139	-5
1415	female	41	no	no	25.24	103/66	103	66	4.48	81.1	273	4.88	2.94	0.41	－	46							4.3	64.29	285	5.21	3.96	0.86	－	88.4665	115.662	27.1957	12
1416	male	36	no	no	25.24	151/105	151	105	4.16	95.8	301	5.15	6.07	1.16	－	44	no	no	22.86	104/64	104	64	5.5	88.8	376	5.54	5.09	1.59	－	101.008	110.251	9.2431	75
1417	male	43	no	no	25.25	102/61	102	61	4.45	84.4	312	4.54	4.17	0.87	－	48	no	no	25.88	104/67	104	67	4.78	92.81	366	4.24	4.56	0.74	－	112.768	101.061	-11.7077	54
1418	male	38	no	yes	25.25	114/60	114	60	5.63	90.6	317	5.1	4.48	0.88	－	43	no	no	27.46	114/60	114	60	6.5	88.9	371	5.91	4.44	0.84	－	106.551	108.906	2.35476	54
1419	male	52	no	yes	25.25	119/78	119	78	4.96	87.7	289	4.98	4.73	0.99	－	57							4.15	83.89	299	5.16	4.67	1.4	－	103.803	109.262	5.45918	10
1420	male	44	no	no	25.25	106/70	106	70	5.69	87.7	407		6.46	1.96	－	49	no	no	25.5	120/71	120	71	5.02	90.24	388	5.76	6.27	2.5	－	107.384	103.903	-3.48039	-19
1421	male	44	yes	no	25.25	121/75	121	75	5.09	78	262	5.12	5.26	1.07	－	49	yes	no	24.9	136/81	136	81	4.39	85.16	269	5.47	5.11	1.44	－	122.937	111.088	-11.8488	7
1422	male	34	no	no	25.25	129/85	129	85	3.84	86	491	4.81	4.35	0.8	－	39	no	no	27.44	136/86	136	86	4.61	92.33	454	5.25	5.07	0.84	－	115.739	106.631	-9.10753	-37
1423	male	36	no	no	25.25	129/72	129	72	5.83	98.4	351	5.37	4.29	1.62	－	41	no	no	25.25	108/57	108	57	5.93	99.31	312	5.41	4.17	1.95	－	97.9342	96.8994	-1.03486	-39
1424	male	43	no	no	25.26	114/61	114	61	5.29	94.1	339	4.45	4.33	1.32	－	48	no	yes	25.95	126/75	126	75	4.2	103.3	382	5.73	4.77	1.58	－	99.4635	89.3129	-10.1506	43
1425	male	43	no	no	25.26	113/67	113	67	5.61	78.3	468	5.79	5.49	1.36	－	48							4.18	89.36	457	5.54	5.88	1.34	－	122.966	105.576	-17.3896	-11
1426	male	53	no	no	25.26	107/72	107	72	4.73	80.4	317	4.53	4.24	1.33	－	58	no	no	27.68	114/68	114	68	4.72	84.91	331	4.46	4.56	1.38	－	114.311	107.333	-6.97755	14
1427	male	52	yes	yes	25.26	137/69	137	69	6.02	78.6	412	5.18	7.59	4.95	－	57	no	yes	25.26	138/78	138	78	4.5	73.68	371	5.14	6.07	4.27	+-	117.791	126.914	9.12267	-41
1428	male	53	no	no	25.26	128/70	128	70	4.44	92	406	5.29	4.98	0.82	－	58	no	no	25.95	130/73	130	73	4	105.75	495	5	4.54	1.09	+-	97.8455	83.3168	-14.5287	89
1429	female	55	no	no	25.28	106/70	106	70	4.71	68.4	288	5.25	5.47	2.87	－	60	no	no	24.98	160/84	160	84	4.62	68.41	254	5.66	5.55	3.24	－	101.446	101.429	-0.0171126	-34
1430	female	54	no	no	25.28	112/73	112	73	3.47	68.2	245	5.79	6.66	0.96	－	59	no	no	26.03	128/74	128	74	3.96	68.52	289	5.9	7.76	0.74	－	102.169	101.619	-0.550431	44
1431	male	75	no	no	25.28	155/103	155	103	4.77	94.8	269	5.12	5.27	0.54	－	80	no	no	25.85	160/82	160	82	6.26	101.18	331	4.83	5.16	0.54	－	88.0858	81.7078	-6.37801	62
1432	male	39	yes	yes	25.28	133/87	133	87	4.26	96.2	410	6.27	4.48	2.16	－	45	yes	yes		116/80	116	80	5.9	88.29	422	5.94	4.44	3.29	－	98.9031	109.197	10.2942	12
1433	male	51	no	no	25.28	121/69	121	69	6.81	111.1	350	4.73	4.82	0.88	－	56	no	no	25.25	119/74	119	74	4.88	110.28	303	5.33	5.89	2.09	－	79.3212	80.0022	0.681021	-47
1434	male	45	no	no	25.28	139/90	139	90	5.79	87.5	314	4.78	4.39	2.73	－	50	no	no	23.78	134/74	134	74	5.48	94.03	300	4.72	4.48	1.43	－	107.177	98.6344	-8.54235	-14
1435	female	54	no	no	25.28	121/65	121	65	5.93	70.7	273	6.82	5.3	0.93	－	59	no	no	21.99	105/59	105	59	6.47	69.74	306	6.51	4.38	0.78	－	98.0117	99.5703	1.55859	33
1436	male	63	no	no	25.28	139/79	139	79	3.99	89.5	349	5.68	4.15	1.66	－	68	no	no	26.72	156/78	156	78	4.08	85.15	435	5.85	3.79	1.12	+-	97.5237	103.295	5.77167	86
1437	male	78	no	no	25.3	126/56	126	56	5.17	77.9	305	7.85	4.75	1.34	－	83	no	no	24.78	123/53	123	53	5.1	73.9	268	12.14	4.67	1.78	－	109.61	116.485	6.87467	-37
1438	male	36	no	no	25.31	114/75	114	75	4.26	89.1	351	5.63	5.9	1.91	－	41	no	no	20.76	125/80	125	80	5.4	71.63	449	5.52	6.43	2.61	－	109.823	141.277	31.4543	98
1439	male	42	no	no	25.31	110/60	110	60	4.63	87.1	383	4.32	5.01	1.96	－	47	no	no	25.31	108/71	108	71	3.8	85.5	335	5.12	4.59	1.93	－	109.265	111.628	2.36299	-48
1440	male	70	no	yes	25.31	145/78	145	78	5.57	93	355	5.29	6.49	2.59	－	75	no	no		161/86	161	86	5.3	87.23	413	5.25	6.4	2.87	－	91.3263	98.3324	7.00613	58
1441	male	54	no	no	25.31	161/90	161	90	3.56	75.9	324	9.81	5.53	9.28		59	yes	no	26.57	134/80	134	80	6.65	93.76	364	4.93	5.07	1.47	－	121.704	95.3665	-26.3376	40
1442	male	37	no	no	25.31	110/68	110	68	6.27	85.5	246	4.73	4.53	1.03	－	42	no	no	25.65	102/62	102	62	5.77	90.13	309	5.24	4.48	2.14	－	114.537	107.774	-6.76265	63
1443	male	38	no	no	25.31	105/70	105	70	4.24	90.2	337	4.24	4.15	0.41	－	43	no	no	25	116/72	116	72	4.05	96.36	342	4.49	4.51	0.64	－	107.097	99.2355	-7.86109	5
1444	female	38	no	no	25.31	137/90	137	90	5.78	87.7	292	4.54	4.18	1.43	－	43	no	no	24.31	111/52	111	52	3.3	65.6	229	5.17	3.84	0.99	－	82.0855	114.757	32.672	-63
1445	female	48	no	no	25.31	148/96	148	96	3.85	64.5	240	4.5	5.98	3.01	－	53	no	no	25.51	133/82	133	82	3.73	64.27	298	4.98	5.99	3.54	－	111.599	112.06	0.461004	58
1446	female	76	no	no	25.33	162/58	162	58	4.91	91.3	225	5.55	4.57	0.89	－	81	no	no	21.88	164/42	164	42	4.4	88.39	210	5.56	3.95	0.91		68.0763	70.6691	2.59287	-15
1447	male	43	yes	no	25.34	126/76	126	76	3.8	74.1	308	5.42	5.41	1.37	－	48	yes	no	26.81	126/80	126	80	4.3	75.9	353	5.89	5.95	2.1	－	131.044	127.464	-3.57975	45
1448	male	53	no	no	25.34	109/60	109	60	6.41	111.1	379	4.54	5.2	1.11	－	58	no	no	23.14	110/65	110	65	5.29	125.31	442	4.67	4.29	0.95	+-	78.7042	68.4978	-10.2064	63
1449	male	50	no	yes	25.34	143/93	143	93	4.44	87.7	263	5.11	7.28	1.86	－	55	no	yes	25.1	126/72	126	72	4.9	73.45	266	5.7	7.05	1.55	－	104.633	128.391	23.7583	3
1450	male	42	no	no	25.34	109/65	109	65	4.7	91.4	335	4.96	4.9	1.55	－	47	no	no	26.23	107/68	107	68	6	92.8	378	5.44	6.04	1.81	－	103.354	101.557	-1.79725	43
1451	female	36	no	no	25.35	107/66	107	66	4.24	81.3	270	5.47	5.27	1.23	－	41	no	no	25.65	121/75	121	75	5.02	77.95	307	5.27	5.49	0.88	－	90.5754	95.0821	4.50674	37
1452	male	70	no	no	25.35	138/80	138	80	4.58	86.3	363	4.61	5.42	0.81	－	75	no	no	22.72	106/62	106	62	4.72	83.69	347	4.74	6.02	1.04	+-	99.5563	103.148	3.59149	-16
1453	male	58	no	no	25.35	129/78	129	78	5.67	101.8	316	9.77	5.15	1.7	－	63	no	no	23.39	127/79	127	79	5.19	106.78	373	10.58	6.39	1.18	+-	85.4798	80.896	-4.58379	57
1454	male	37	no	no	25.35	128/90	128	90	4.42	95.7	376	4.72	4.39	1.48	－	42	no	no	25.06	141/87	141	87	5.27	101.33	435	4.82	5.36	1.96	+-	100.569	94.1485	-6.42018	59
1455	male	55	no	no	25.35	143/81	143	81	4.97	98.5	333	4.95	5.9	0.68	－	60	no	no	26.03	131/83	131	83	4.97	101.99	368	5.46	4.35	0.86	－	89.7555	86.2206	-3.5349	35
1456	male	36	yes	no	25.35	111/69	111	69	4.88	82.1	327	4.85	4.19	0.52	－	41	yes	no		121/70	121	70	4.1	91.6	408	5.09	5.67	1.45	－	120.698	106.371	-14.3266	81
1457	female	61	no	no	25.39	113/76	113	76	5.18	77.2	344	8.68	6.91	2.38	－	66	no	no	25.69	125/63	125	63	4.7	47.06	315	10.14	6.98	2.84	－	86.3877	152.94	66.5526	-29
1458	male	48	no	no	25.39	151/98	151	98	4.28	87.1	261	5.92	5.39	0.98	－	53	no	no	25.43	142/90	142	90	5.4	88.4	270	6.8	3.33	0.64	－	106.343	104.54	-1.80264	9
1459	male	36	no	no	25.39	156/80	156	80	8.03	91.2	325	6.63	5.46	2.05	0.80 2+	41	no	no		157/106	157	106	5.07	90.43	461	5.79	5.14	2.25	－	106.91	107.961	1.0512	136
1460	male	80	no	no	25.39	148/68	148	68	5.55	107.8	521	4.37	6.01	1.23	－	85	no	no	25	168/67	168	67	4.62	112.87	538	4.17	5.2	1.02	－	74.9568	71.0849	-3.87188	17
1461	male	54	no	no	25.39	133/81	133	81	6.59	102.4	327	5.88	5.59	0.95	－	59	no	no	25.39	135/80	135	80	5.77	101.53	341	5.54	4.45	1.47	－	86.1426	86.995	0.852383	14
1462	female	72	no	no	25.39	132/72	132	72	3.32	65.3	275	7.33	5.46	2.98	－	77	no	no	24.03	164/78	164	78	3.51	62.05	287	7.94	5.3	1.75	－	101.329	107.478	6.14902	12
1463	female	44	no	no	25.39	125/79	125	79	7.55	77.2	241		6.14	0.75	－	49	no	no	24.22	124/67	124	67	6.9	78.91	230	5.02	6.81	1.09	－	92.3109	90.0063	-2.30459	-11
1464	female	65	no	no	25.39	118/66	118	66	4.37	77	369	4.95	5.87	1.95	－	70	no	no	26.95	137/71	137	71	4.46	81.8	385	5.42	5.6	1.76	－	85.5367	79.7711	-5.76562	16
1465	male	65	no	no	25.39	137/85	137	85	4.56	80.1	249	5.24	6.36	1.11	－	70	yes	yes	25.39	160/80	160	80	4.07	96.08	309	5.46	5.03	1.29	－	110.146	89.2895	-20.856	60
1466	male	45	no	no	25.39	123/66	123	66	3.14	85.2	401	4.25	5.29	1.39	－	50	no	no	24.77	112/68	112	68	3.29	84.7	457	4.65	4.93	0.58	+-	110.523	111.276	0.753252	56
1467	male	46	yes	no	25.39	117/77	117	77	3.9	74.7	339	5.15	4.34	1.96	－	51	no	no	25.73	124/69	124	69	3.57	85.08	378	5.14	5.67	2.12	－	128.064	110.21	-17.8548	39
1468	male	38	no	no	25.39	128/76	128	76	4.1	97.6	410	5.27	4.71	1.32	－	43	no	no	24.16	125/77	125	77	5.5	74.91	423	5.7	4.8	1.89	－	97.782	132.698	34.9162	13
1469	male	68	no	no	25.39	110/61	110	61	4.82	85.5	389	4.99	4.32	1.16	－	73							5.86	89.33	384	4.69	4.71	1.61	－	101.226	96.2343	-4.99166	-5
1470	male	53	yes	no	25.39	117/77	117	77	7.43	106.2	385	5.12	4.77	1.51	－	58	yes	no	26.7	116/80	116	80	6.5	96.59	333	5.7	4.97	1.89	－	82.9095	92.4997	9.59019	-52
1471	male	49	yes	yes	25.39	111/73	111	73	3.8	85.3	302	4.77	5.39	1.76	－	54	yes	no	26.42	110/74	110	74	4.3	68.82	340	6.28	5.76	2.8	－	108.481	138.979	30.4971	38
1472	male	48	yes	no	25.39	137/75	137	75	4.67	77.7	435	5.13	5.18	2.19	－	53	yes	no	27.04	127/76	127	76	5.1	78.17	599	5.71	5.85	2.51	－	121.323	120.481	-0.841404	164
1473	male	80	no	no	25.4	163/63	163	63	8.14	136.5	385	5.57	4.8	1.54	－	85	no	no	24.91	181/73	181	73	7.28	151.42	383	5.73	4.02	1.38	+-	57.0834	50.6432	-6.44016	-2
1474	male	43	no	yes	25.4	125/85	125	85	5.19	95.4	316	4.67	4.76	0.68	－	48	no	no	25.61	137/84	137	84	5.23	113.84	375	5.68	5	1.26	+-	97.901	79.8402	-18.0608	59
1475	male	71	no	no	25.4	134/73	134	73	5.99	109.4	706	5.08	4.84	0.91	－	76	no	no	21.8	122/60	122	60	4.62	109.4	440	4.89	4.93	0.96	－	75.5003	75.5003	0	-266
1476	male	51	no	no	25.4	144/106	144	106	4.63	103.5	386	4.6	5.47	1.6	－	56	no	no	23.96	165/108	165	108	4.25	118.72	398	4.97	5.31	1.74	－	86.08	73.4756	-12.6044	12
1477	female	25	no	no	25.42	119/78	119	78	3.83	83.3	340	5.18	4.96	0.7	－	30	no	no	22.1	103/65	103	65	2.26	51.86	192	3.81	5.74	1.63	+-	94.837	163.865	69.0277	-148
1478	male				25.43	130/80	130	80	6.13	97.8	360	5.98	4.9	1.79	－	82							4.8	81.01	317	6.37	3.78	1.32					-43
1479	male	44	yes	no	25.43	118/81	118	81	5.18	95.7	395	4.88	7.66	2.58	－	49	no	yes	26.09	129/75	129	75	3.7	94.9	370	5.2	6.57	4.33	－	97.0928	98.0379	0.945143	-25
1480	male	36	yes	no	25.43	127/82	127	82	5.24	102.5	427	5.08	5.59	1.54	－	41	yes	no	26.75	146/81	146	81	4.86	104.09	442	5.57	6.24	2.22	－	93.4277	91.7827	-1.64496	15
1481	male	53	no	no	25.43	135/71	135	71	4.62	93.2	321	5.54	5.48	1.08	－	58							5.1	77.79	349	5.88	6.07	0.84	+-	96.3932	118.748	22.3548	28
1482	male	49	no	yes	25.43	114/78	114	78	5.14	89.6	362	4.8	4.4	1.33	－	54	yes	yes	25.31	116/77	116	77	4.25	81.11	262	5.05	4.42	1.14	+-	102.496	114.974	12.4777	-100
1483	female	58	no	no	25.44	126/75	126	75	5.35	69.2	225	4.88	5.74	1.49	－	63							5.8	69.1	292	5.25	5.97	2.76	－	99.0206	99.186	0.165387	67
1484	male		no	no	25.46	115/71	115	71	5.27	77.9	322	4.15	5.52	0.49	－		no	no	25.56	119/70	119	70	4.56	79.86	308	4.14	3.78	0.6	－				-14
1485	male	78	no	no	25.46	136/60	136	60	4.79	78.4	365	5.2	3.52	2.36	－	83	no	no	26.77	142/51	142	51	3.61	70.99	312	5.13	3.41	2.66	+-	108.804	122.012	13.2084	-53
1486	male	56	no	yes	25.46	160/79	160	79	4.73	101.3	380	4.51	5.63	1.3	－	61	no	yes	27.1	115/59	115	59	4.63	89.44	360	7.73	5	1.16	－	86.5814	99.9609	13.3795	-20
1487	male	62	no	no	25.46	119/78	119	78	6.2	87.7	506	4.41	4.01	1.87	－	67	no	no	25.16	118/68	118	68	5.8	98	442	4.96	3.69	1.24	－	100.162	88.115	-12.047	-64
1488	female	43	no	no	25.46	103/72	103	72	4.19	73.4	236	4.82	6	3.07	－	48	no	no	24.61	95/58	95	58	4.63	77.59	292	5.22	7.62	1.96	+-	98.3053	92.2049	-6.10032	56
1489	male	50	yes	no	25.46	116/78	116	78	4.06	87.5	312	5.1	6.48	3.11	－	55	yes	no	24.8	114/72	114	72	3.34	96.94	339	5.17	5.7	3.63	－	104.909	93.2105	-11.6983	27
1490	male	58	no	no	25.46	142/92	142	92	4.13	88.1	351	5.59	5.09	1.48	－	63	no	no	24.8	119/66	119	66	3.63	95.9	372	5.59	5.13	1.78	+-	100.996	91.5768	-9.41868	21
1491	male		no	no	25.47	120/69	120	69	4.53	95.4	363	4.91	4.53	1.96	－	81	no	no	25.76	116/70	116	70	7.17	119.87	434	4.92	4.76	1.09	－				71
1492	male	41	yes	yes	25.47	114/77	114	77	7.63	95.3	425	6.3	4.72	5.27	－	46	yes	yes	26.06	115/76	115	76	5.13	91.78	535	5.96	4.32	4.4	－	98.9719	103.365	4.39318	110
1493	male	53	no	no	25.47	147/92	147	92	4.75	86.9	349	5.4	5.35	0.67	－	58	no	no	27.36	153/84	153	84	5.94	85.67	337	4.81	5.11	1.07	－	104.502	106.235	1.73334	-12
1494	male	55	no	no	25.47	129/83	129	83	4.98	96.4	366	4.66	7.48	3.31	0.30 1+	60			24.49	127/73	127	73	4.07	101.53	321	4.64	3.84	1.71	+-	92.0156	86.6716	-5.34408	-45
1495	male	42	yes	yes	25.47	119/75	119	75	6.25	102.8	442	4.8	6.37	2.05	－	47	yes	yes	26.42	136/89	136	89	7.24	116.84	486	5.07	6.28	1.8	－	90.2445	77.8502	-12.3942	44
1496	male	44	yes	yes	25.47	94/53	94	53	4.29	92.9	337	4.77	4.94	1.11	－	49	no	no	22.49	113/52	113	52	5.3	82.89	245	7.18	4.72	0.87	－	100.478	114.606	14.1285	-92
1497	male	30	no	no	25.47	121/72	121	72	5.44	100.9	364	5	4.3	0.79	－	35	no	yes	25.5	115/63	115	63	4.9	121.3	420	5.23	4.84	2.02	－	98.7266	79.8269	-18.8997	56
1498	male	47	yes	no	25.47	129/75	129	75	5.73	95.2	348	5.38	5.81	1.32	－	52	no	no	25.47	115/69	115	69	7.3	105.5	384	5.32	5.34	1.18	－	96.3823	85.6073	-10.775	36
1499	male	48	no	no	25.47	129/82	129	82	5.05	89.8	222	4.76	5.82	1.05		53	no	no		114/64	114	64	4.95	101.34	487	4.84	6.62	1.92	－	102.661	89.2929	-13.3685	265
1500	female	51	no	no	25.48	112/68	112	68	4.04	53.6	216	4.68	5.3	2.56	－	56	no	no	24.97	126/66	126	66	3.85	50.42	250	4.97	5.35	1.87	－	136.487	146.468	9.98134	34
1501	female	65	no	no	25.48	113/69	113	69	3.67	72.4	206	4.48	7.21	1.2	－	70	no	no	22.83	167/64	167	64	4	68.8	225	5.77	5.33	2.36	－	91.8384	97.406	5.56757	19
1502	male	46	no	no	25.5	128/82	128	82	4.77	91.4	324	6.14	3.92	1.83	－	51	no	no	27.43	127/76	127	76	5.9	111.8	400	6.98	4.33	3.41	+-	101.463	80.4153	-21.0479	76
1503	male	38	no	no	25.5	125/83	125	83	6.2	102.1	327	5.1	4.47	0.99	－	43	no	no	26.51	113/75	113	75	5.12	109.88	371	5.11	4.49	1.51	－	92.8257	85.2833	-7.54244	44
1504	male	28	no	no	25.5	115/57	115	57	6.3	97.7	316	4.54	5.12	1.5	－	31	no	no	26.78	114/69	114	69	5.8	87.99	429	4.87	5.35	3.04	－	103.913	117.255	13.3422	113
1505	female	53	no	no	25.51	119/83	119	83	4.21	68.4	294	4.48	5.98	1.28	－	58	no	no		138/82	138	82		70	390	5.76	5.9	1.87	－	102.212	99.5206	-2.69128	96
1506	male	32	no	no	25.51	112/76	112	76	5.83	77.6	264	4.57	3.99	1.26	－	37	no	no	25.95	121/68	121	68	5.7	60.99	223	4.73	4.86	1.07	－	131.927	174.199	42.2721	-41
1507	male	57	yes	yes	25.51	140/82	140	82	6.05	90.5	392	8.04	5.5	1.21		62	yes	yes		140/70	140	70	4.4	83.13	405	6.19	6.65	1.63	－	98.2574	108.377	10.1196	13
1508	male	37	yes	yes	25.51	113/60	113	60	4.85	92	320	4.92	5.11	1.24	－	42	no	no	25.26	99/48	99	48	5.39	92.21	356	4.93	4.66	1.25	－	105.25	104.974	-0.276564	36
1509	female	35	no	no	25.51	106/75	106	75	4.58	72.1	315	4.25	4.37	1.46	－	40	no	no	19.6	92/53	92	53	4.4	65.66	305	4.6	6.36	1.05	－	104.636	116.566	11.9303	-10
1510	male	49	yes	no	25.51	118/75	118	75	2.85	92.7	297	5.06	6.16	3.39	－	54	yes	yes	24.31	100/57	100	57	3.9	88.9	282	5.58	5.47	1.4	－	98.5508	103.428	4.87706	-15
1511	male	43	no	no	25.51	127/85	127	85	7.87	99	335	5.15	4.13	1.43	－	48	no	no	23.81	128/84	128	84	7.54	117.2	478	5.45	4.71	1.21	1+	93.8044	77.2047	-16.5997	143
1512	male	68	no	no	25.53	126/81	126	81	4.62	89.4	419	5.91	5.88	1.77	－	73	no	no	23.57	140/76	140	76	6.26	92.58	476	5.28	5.31	3.07	－	96.1474	92.3464	-3.80095	57
1513	female	31	no	no	25.53	118/72	118	72	3.97	63.3	264	4.61	5.24	1.44	－	36	no	no	22.83	101/55	101	55	4.9	56.33	279	4.83	3.1	0.71	－	124.629	142.588	17.9597	15
1514	male	43	yes	yes	25.54	118/65	118	65	5.44	90.1	441	4.59	5.79	2.89	－	48	yes	yes	26.2	102/59	102	59	5.4	88.7	391	4.98	6.55	1.55	－	104.576	106.483	1.90708	-50
1515	male	47	yes	yes	25.54	137/86	137	86	5.76	92.2	464	5.63	5.59	4.93	－	52	no	yes	19.16	124/73	124	73	7.6	88.8	495	8.63	5.99	5.38	+-	100.01	104.442	4.43181	31
1516	male	52	yes	yes	25.54	157/89	157	89	6.08	81.3	348	8.56	5.14	0.98	－	57	yes	no	25.54	160/79	160	79	5.41	87.41	347	8.23	5.92	1.01	+-	113.289	104.201	-9.08827	-1
1517	male	65	no	no	25.54	128/77	128	77	5.84	83.5	315	5.07	5.1	1.29	－	70	no	no	21.8	121/69	121	69	4.8	104	318	5.56	5.75	1.46	－	104.986	81.4896	-23.4967	3
1518	male	76	yes	yes	25.56	136/80	136	80	5.24	83.1	299	5.73	6.43	1.99	－	76	yes	yes	25.56	136/80	136	80	5.24	83.1	299	5.73	6.43	1.99	－	102.272	102.272	0	0
1519	male	67	no	no	25.56	107/68	107	68	4.49	89.2	358	7.23	5.49	1.84	－	72	no	no	25.83	125/69	125	69	4.33	94.67	357	8.73	5.44	1.95	－	96.6865	90.2688	-6.41767	-1
1520	male	50	yes	yes	25.56	162/99	162	99	3.9	81.3	432	6.33	9.14	2.6	－	55	yes	yes	26.26	132/72	132	72	5.63	89.65	391	9.03	6.45	1.69	+-	114.194	102.011	-12.1836	-41
1521	male		yes	yes	25.56	109/69	109	69	5.32	90.1	522	4.6	3.71	1.34	－	46	yes	yes	27.18	116/69	116	69	5.16	78.14	316	5.99	4.17	2.14	－				-206
1522	male	64	yes	yes	25.56	134/77	134	77	5.83	78.3	323	5.04	5.26	0.88	－	69	yes	yes	24.21	152/79	152	79	4.55	89.96	376	5.3	5.4	0.91	+-	113.429	96.639	-16.7901	53
1523	male	39	no	yes	25.56	109/72	109	72	3.81	100.8	289	4.41	4.49	0.8	－	44	no	yes	25.61	123/81	123	81	4.58	97.89	316	4.77	4.73	1.93	－	93.7132	96.9353	3.22215	27
1524	male	66	no	no	25.56	147/76	147	76	5.19	86.6	324	5.73	5.36	1.5	－	71	no	no	23.46	136/76	136	76	6.92	114.12	329	6.29	5.76	0.62	－	100.35	72.9823	-27.3677	5
1525	female	51	no	no	25.56	113/64	113	64	5.6	79.9	346	5.74	6.32	1.55		56	no	no	24.97	110/62	110	62	4.74	84.88	319	5.44	6.78	1.7	－	86.101	80.2982	-5.80281	-27
1526	male	48	yes	yes	25.56	115/80	115	80	5.68	91.3	281	5.26	4.62	1.93	－	53	yes	yes	26.51	112/78	112	78	5.44	92.82	348	6.47	4.69	1.16	－	100.717	98.8166	-1.90091	67
1527	male	49	yes	no	25.56	116/76	116	76	6.12	95.6	405	5.37	6.42	2.38	－	54	yes	no	24.91	129/71	129	71	4.94	91.69	433	5.61	6.03	3.07	－	95.1091	99.8047	4.69558	28
1528	female	47	no	no	25.59	119/77	119	77	3.45	61	226	6.14	4.05	0.79	－	52							6.28	71.22	418	5.87	4.92	0.8	+-	119.53	99.9644	-19.5657	192
1529	male	63	yes	yes	25.59	128/67	128	67	4.98	81.5	254	4.53	4.81	1.69	－	68	no	no	27.01	121/58	121	58	5.7	95	314	5.43	5.09	1.69	1+	108.652	91.0376	-17.6145	60
1530	male	42	no	no	25.59	132/70	132	70	4.83	86.7	341	5.13	5.04	0.85	－	47	yes	yes	25.51	152/97	152	97	6.02	92.55	309	4.99	4.77	1.21	－	109.847	101.874	-7.97285	-32
1531	female	44	no	no	25.59	120/70	120	70	3.41	60.7	249	5.13	5.57	1.63	－	49	no	no	25.08	125/70	125	70	2.45	57.56	324	5.43	5.94	1.16	－	121.833	129.534	7.70143	75
1532	male	74	yes	no	25.59	145/68	145	68	6.43	105.1	343	5.71	4.43	2.09	－	79	no	no	24.01	141/59	141	59	8.3	120.35	308	5.35	3.91	1.25	+-	78.4145	67.0643	-11.3502	-35
1533	female	44	no	no	25.59	125/92	125	92	3.59	73.7	214	4.7	5.26	0.51	－	49	no	no	23.71	130/75	130	75	4.1	67.1	159	4.73	5.59	0.99	－	97.3881	108.524	11.1358	-55
1534	male	52	yes	no	25.59	140/89	140	89	3.79	102	348	5.26	4.17	1.55	－	57	yes	no	25.15	152/86	152	86	4.7	95.3	269	5.86	4.97	1.77	－	87.1981	94.3101	7.11204	-79
1535	male	68	no	no	25.61	154/77	154	77	5.9	95.7	334	4.79	4.61	1.56	－	73							6.2	102.6	380	6.99	4.37	1.88	－	88.8809	82.0194	-6.86147	46
1536	male	34	no	no	25.61	124/81	124	81	6.22	99.4	445	4.88	5.49	0.73	－	39	no	no	27.04	126/86	126	86	5.4	94.6	404	5.49	6.32	1.86	－	97.9278	103.684	5.75615	-41
1537	male	45	yes	no	25.61	143/96	143	96	7.86	88.2	392	5.21	5.51	1.96	－	50	yes	no	25.95	125/82	125	82	4.96	87.62	418	5.38	5.29	1.49	－	106.196	107.007	0.811631	26
1538	male	58	no	no	25.61	142/86	142	86	5.11	87.7	299	5.96	4.99	1.18	－	63	no	no	26.3	150/87	150	87	7.11	99.45	422	7	6.61	1.4	1+	101.527	87.8149	-13.7124	123
1539	male	48	no	yes	25.61	116/70	116	70	4.77	87.5	258	4.05	5.09	1.23	－	53	no	no		126/78	126	78	5.8	70.06	328	5.23	5.91	1.82		105.782	136.715	30.9331	70
1540	male	34	no	no	25.61	109/72	109	72	4.1	73.5	270	4.68	5.78	1.17	－	39				135/86	135	86	5.1	60.12	305	4.64	5.71	1.33	+-	138.738	174.945	36.2076	35
1541	male	48	no	yes	25.62	123/64	123	64	6.26	93.4	374	5.3	5.57	1.1	－	50	no	no		144/81	144	81	4.18	78.42	292	8.4	5.71	3.22	+-	98.1088	120.038	21.9295	-82
1542	male	44	no	no	25.62	136/81	136	81	4.2	97.9	395	6.47	6.11	1.71	－	49	no	no	26.23	140/82	140	82	3.62	96.55	377	6.02	5.33	1.39	－	94.5793	96.107	1.52774	-18
1543	male	43	yes	no	25.62	121/77	121	77	5.53	85.3	349	4.36	5.3	1.36	－	48	yes	no	24.03	113/68	113	68	4.8	90.77	362	4.52	5.72	1.6	－	111.396	103.686	-7.71021	13
1544	male	36	yes	no	25.64	129/80	129	80	4.1	82.8	376	4.53	5.1	1.59	－	41	no	no	27.78	138/72	138	72	3.7	69.75	461	5.12	5.92	1.8	－	119.521	145.68	26.1594	85
1545	female	60	no	no	25.64	150/66	150	66	7.06	74.6	179	13.75	7.3	11.62	－	65							3.7	49.89	345	5.85	6.02	5.93	+-	90.1735	143.454	53.2802	166
1546	male	29	no	no	25.64	117/69	117	69	5.48	64.7	301	4.65	4.84	1.02	－	34	no	no	24.22	103/60	103	60	6.4	108.7	408	5.49	8.24	1.49	－	166.008	91.223	-74.7853	107
1547	female	55	no	no	25.64	121/65	121	65	4.73	82.3	249	6.02	6.6	1.9	－	60	no	no	25.39	132/74	132	74	3.1	75.31	226	5.6	6.29	2.19	－	81.9444	90.7826	8.83822	-23
1548	male	47	yes	yes	25.65	155/98	155	98	4.32	87.3	324	5.39	6.47	6.45	－	52	no	yes	24.22	107/75	107	75	5.76	90.89	340	5.29	3.78	1.46	－	106.516	101.676	-4.84016	16
1549	male		no	no	25.65	127/77	127	77	4.62	88.6	286	5.56	4.24	0.5	－		no	no	25.91	148/81	148	81	6.03	75.72	510	5.68	5.16	2.5	－				224
1550	male	59	no	no	25.65	143/80	143	80	4.23	95.9	322	6.73	4.8	2.31	－	64	no	no	25.25	144/87	144	87	5.1	106.6	389	11.63	6.07	1.33	+-	91.2596	80.7728	-10.4867	67
1551	male	39	no	no	25.65	123/79	123	79	4.26	73	293		3.74	0.64	－	44	no	no	26.4	122/83	122	83	4.9	85.89	294	4.45	3.91	0.76	－	135.994	112.726	-23.2679	1
1552	male	45	yes	yes	25.65	106/78	106	78	5.77	86.5	423	6.13	4.78	1.07	－	50	yes	yes	27.12	109/65	109	65	4.41	106.47	444	4.95	5.29	1.67	－	108.608	85.459	-23.1489	21
1553	male	37	no	no	25.65	138/88	138	88	5.1	64.7	295	4.57	5.59	0.76	－	42							4.71	60.89	302	5.33	6.1	1.2	－	157.998	169.461	11.4627	7
1554	male	56	no	no	25.65	146/85	146	85	4.46	91.1	193	5.34	6.32	2.01	0.30 1+	61	no	no	26.18	157/80	157	80	4.97	94.87	195	5.15	6.19	1.56	+-	97.8619	93.388	-4.4739	2
1555	male	34	yes	no	25.65	140/91	140	91	4.22	90.7	421	5.67	4.2	2.13	－	39	yes	yes	25.06	120/70	120	70	4.95	97.55	446	5.4	4.54	1.35	－	108.846	100.074	-8.77157	25
1556	male	37	no	no	25.65	128/77	128	77	6.28	80	274	4.65	5.11	2.99	－	42	no	no	27.06	138/72	138	72	5.43	83.75	360	5.17	5.33	2.28	－	123.671	117.303	-6.36799	86
1557	female	29	no	no	25.65	112/73	112	73	6.97	112.4	408	4.74	3.71	1.35	－	34	no	no	21.87	98/58	98	58	4.2	80.1	212	5.46	3.32	0.99	－	65.1228	96.2776	31.1548	-196
1558	female	75	no	no	25.65	172/93	172	93	5.46	90.3	337	4.22	6.17	1.18	－	80	no	no	24.69	145/87	145	87	4.7	76	354	5.72	5.8	2.19	－	69.1326	84.3505	15.2179	17
1559	male		no	yes	25.65	117/74	117	74	6.04	81.9	392	4.91	4.14	0.84	－	60	yes	no	24.22	125/75	125	75	5.91	92.5	453	4.86	4.24	1.69	－				61
1560	male	31	no	no	25.66	117/80	117	80	4.76	99.5	413	5.65	3.81	4.18	－	36	no	no	26.23	119/73	119	73	4.9	84.93	444	5.65	4.1	4	+-	99.6657	119.646	19.98	31
1561	male	55	yes	yes	25.69	146/97	146	97	5.88	95.2	384	5.25	4.95	7.12	－	60	yes	no	27.68	153/85	153	85	5.35	99.44	411	5.69	5.24	6.75	－	93.3554	88.7771	-4.5783	27
1562	male	44	no	no	25.69	133/77	133	77	4.85	82.4	313	4.6	5.59	1.01	－	49	no	no	24.68	104/60	104	60	5.58	101.35	392	4.23	3.7	0.69	－	115.393	90.8738	-24.5192	79
1563	male	62	no	no	25.69	156/83	156	83	3.74	80.7	442	7.73	4.93	1.13	－	67	yes	no	26.33	144/67	144	67	4.74	83.45	376	10.12	3.6	0.7	+-	110.254	106.071	-4.18207	-66
1564	male	43	no	no	25.69	129/78	129	78	3.76	80.7	361		4.29	1.95	－	48	yes	no		112/73	112	73	4.59	91.09	473	5.82	4.85	1.79	+-	118.756	103.266	-15.4897	112
1565	male	41	no	no	25.69	130/65	130	65	5.18	98.5	360		5.76	3.12	－	46	no	no	27.04	130/74	130	74	3.75	108.71	396	5.09	5.97	2.87	－	95.2708	85.0218	-10.249	36
1566	male	55	no	no	25.69	120/78	120	78	4.39	95	456	4.99	5.54	0.96	0.30 1+	60	no	no	26.06	136/87	136	87	5	86.15	439	6.06	6.14	1.12	－	93.5823	104.762	11.1793	-17
1567	female	39	no	no	25.71	143/64	143	64	7.06	90.5	307	4.89	5.32	2.91	－	44	no	no	25.1	120/70	120	70	5.19	75.27	338	5.07	5.73	1.07	－	78.7455	97.4039	18.6584	31
1568	male	70	no	no	25.71	117/65	117	65	6.25	84.5	339	7.17	7.22	1.56	0.30 1+	75	no	no	26.67	141/68	141	68	5.64	70.07	365	7.21	4.73	1.33	+-	102.008	126.614	24.6062	26
1569	male	60	no	no	25.71	159/84	159	84	4.26	97.3	325	5.58	5.2	3.52	－	65	no	no		142/75	142	75	7	86.1	469	6.69	4	0.63	－	89.4403	102.996	13.556	144
1570	female	45	no	no	25.71	110/75	110	75	4.57	69.2	347	4.97	6.05	2.3	－	50	no	no		105/66	105	66	5.2	55.85	363	5.83	6.98	1.8	－	104.256	133.511	29.2554	16
1571	male	82	no	yes	25.71	122/56	122	56	8.22	96.4	311	5.51	4.84	0.54	－	87	no	no	23.23	117/66	117	66	6.89	97.25	352	5.03	4.67	0.97	+-	84.8498	83.9946	-0.85525	41
1572	female	46	no	no	25.71	139/83	139	83	4.77	66.3	274	5.25	5.85	1.08	－	51	no	no	24.98	144/76	144	76	3.8	55.01	306	6.06	5.56	1.9	－	109.048	135.262	26.2136	32
1573	male	50	no	no	25.71	144/96	144	96	3.62	89.5	398	5.81	6.71	1.77	0.30 1+	55	no	no	25.16	143/96	143	96	3.9	88.83	362	5.26	5.68	3.45	－	102.208	103.098	0.890139	-36
1574	male	35	yes	yes	25.71	126/84	126	84	3.89	91.8	403	5.39	5.5	1.66	－	40	yes	no	24.61	133/89	133	89	2.26	82.33	359	7.2	5.85	2.81	+-	106.712	120.999	14.2864	-44
1575	male	77	no	no	25.71	124/73	124	73	4.97	80.1	389	4.7	6.29	1.96	－	82	no	no	23.03	150/68	150	68	6.1	93.6	301	7.99	3.69	1.23	－	106.422	88.914	-17.5078	-88
1576	male	54	no	no	25.71	170/89	170	89	6.31	87.4	299	5.54	5.23	0.59	－	59	no	no	27.1	168/86	168	86	6.55	95.95	359	5.8	5.03	0.85	+-	103.419	92.8591	-10.5599	60
1577	male	37	yes	yes	25.73	112/70	112	70	4.44	85.1	319	5.47	4.05	4.69	－	42	no	yes	24.77	115/65	115	65	5.83	92.36	383	5.75	4.56	3.53	－	115.159	104.777	-10.3814	64
1578	male	39	no	yes	25.73	125/78	125	78	5.64	102.3	378	4.63	5.48	1.58	－	44	no	no	25.35	96/60	96	60	4.97	98.05	446	4.93	4.91	1.86	－	92.1293	96.7528	4.62354	68
1579	male	44	no	no	25.73	126/85	126	85	5.66	84.8	464	5.6	5.97	2.55	－	49	yes	no	25.31	141/92	141	92	5.65	83.58	509	6.86	6.2	1.72	+-	111.632	113.515	1.88252	45
1580	male	56	no	yes	25.73	127/87	127	87	4.92	96.4	414	4.41	5.36	1.46	－	61	yes	no	23.72	153/83	153	83	4.1	76.89	342	4.94	4.69	1.05	－	91.6797	119.016	27.336	-72
1581	male	33	no	yes	25.73	136/84	136	84	4.79	88.6	428	6.16	5.9	3.11	－	39	no	yes	23.72	129/78	129	78	4.31	99.06	471	5.36	5.13	2.19	－	112.508	98.9134	-13.5946	43
1582	male	46	yes	no	25.73	110/64	110	64	6.47	77.7	427	4.05	5.38	2.71	－	52	no	no	26.03	110/76	110	76	7.31	99.84	459	5.44	5.22	1.89	－	122.375	91.6311	-30.7444	32
1583	male	61	no	yes	25.75	105/72	105	72	4.92	88.4	273	5.24	5.43	2.33	－	66	no	yes	24.86	106/65	106	65	4.34	87.62	283	6.63	5.52	1.98	－	99.5755	100.599	1.02364	10
1584	male	35	no	yes	25.76	126/73	126	73	4.5	83.1	295	5.39	4.4	0.7		40	yes	yes	24.54	101/58	101	58	4.52	97.13	416	4.69	4.42	0.73	+-	119.706	99.9835	-19.7221	121
1585	male	47	yes	no	25.76	113/77	113	77	5.8	99.3	427	5.52	6.42	2.43	－	52	no	no	26.42	116/73	116	73	5	87.69	431	5.99	6.8	2.57	－	91.8047	105.969	14.1646	4
1586	male	49	no	no	25.76	153/87	153	87	4.35	102.2	399	4.74	5.2	2.41	－	54	no	no	26.09	133/91	133	91	3.84	118.56	473	4.86	4.94	1.73	－	88.057	74.1901	-13.867	74
1587	female	52	no	no	25.76	149/79	149	79	4.46	78.9	388	4.75	4.36	0.97	－	57	no	no	23.34	126/73	126	73	3.6	91.3	278	5.47	6.82	1.51	－	87.0179	73.5279	-13.49	-110
1588	male	50	no	no	25.76	145/83	145	83	7.15	93.3	346	5.27	5.26	1.73	－	55	no	no	23.12	142/95	142	95	4.9	76.09	370	5.48	6.31	1.12	1+	97.4195	123.264	25.8448	24
1589	male	45	no	no	25.77	138/89	138	89	5.77	99.5	391	4.64	4.35	3.11	－	51	yes	no	27.17	139/92	139	92	6.58	105.37	444	4.98	4.61	2.78	－	92.4039	86.4894	-5.91453	53
1590	female	42	no	no	25.77	114/64	114	64	4.53	59.7	179	4.51	4.75	0.67	－	47	no	no	25.34	112/62	112	62	5.25	65.31	224	4.68	4.37	0.75	－	125.369	113.026	-12.3431	45
1591	male	52	yes	no	25.77	131/82	131	82	4.98	69.1	276	6.04	5.05	0.84	－	57	yes	no	25.4	129/69	129	69	5.33	79.14	352	5.51	4.02	0.53	－	136.67	116.864	-19.8057	76
1592	female	58	no	no	25.78	125/66	125	66	5.26	69.5	291	5.71	5.95	2.42	－	63	no	no		126/54	126	54	4.38	83.91	363	5.48	5.28	2.51	－	98.5276	79.2733	-19.2542	72
1593	male	62	no	no	25.78	135/77	135	77	5.6	79.2	494	4.74	5.55	2.87	－	67	yes	no	26.56	154/71	154	71	4.75	80.65	440	5.61	6.13	2.19	－	112.667	110.332	-2.33432	-54
1594	female	56	no	no	25.78	155/89	155	89	7.07	62.8	217	4.74	5.67	1.52	－	61	no	no		115/75	115	75	7.4	55.31	309	5.36	5.61	1.83	－	111.547	129.154	17.607	92
1595	male	77	no	no	25.78	155/78	155	78	5.11	75.9	266	4.02	6.53	1.55	－	82	no	no	25.39	175/81	175	81	5.42	103.35	464	4.51	7	1.93	1+	113.246	79.3064	-33.9398	198
1596	male	43	no	no	25.8	109/65	109	65	4.62	90.4	403	5.15	6.35	2.15	－	48	no	no	25.73	115/64	115	64	6	106.4	473	5.02	6.16	1.62	－	104.176	86.3168	-17.8592	70
1597	female	47	yes	no	25.82	130/61	130	61	4.7	77.8	279	4.4	4.86	1.18	－	52	no	no	21.77	101/60	101	60	4.1	53.7	245	4.93	4.4	0.7	－	90.273	138.471	48.1977	-34
1598	male	55	yes	yes	25.82	116/75	116	75	4.08	85.2	248	4.6	6.25	1.1	－	58	yes	yes	24.54	136/75	136	75	5.04	73.43	314	7.92	6.76	1.42	－	106.111	125.97	19.8597	66
1599	male	65	no	no	25.82	131/62	131	62	4.56	80.1	305	8.79	4.72	1.38	－	70	no	no	24.8	137/70	137	70	5.6	84.2	352	8.78	5.68	1.23	－	110.146	103.98	-6.16581	47
1600	male	42	yes	no	25.82	127/77	127	77	6.99	91.6	430	5.4	5.43	2.81	－	47	no	no	26.96	132/86	132	86	5.32	100.82	542	4.78	5.29	1.4	－	103.094	92.2928	-10.8012	112
1601	male	45	no	yes	25.83	117/75	117	75	5.19	85.2	407	5.56	5.01	1.32	－	50	no	no	24.86	113/79	113	79	5.4	90.6	381	6.04	5.23	1.63	+-	110.523	102.956	-7.56641	-26
1602	female	49	no	no	25.83	110/61	110	61	3.21	81.3	182	4.67	6.04	0.84	－	54	no	no	25.83	113/64	113	64	3.59	81.38	256	4.67	5.05	0.71	－	85.0805	84.9839	-0.0965106	74
1603	male	33	no	yes	25.83	118/71	118	71	4.87	88.7	267	4.97	4.82	1.12	0.30 1+	38	no	yes	26.2	132/86	132	86	4.83	106.39	441	5.7	7.84	4.31	+-	112.362	91.0916	-21.27	174
1604	male	46	yes	yes	25.83	105/64	105	64	4.8	93.8	330	4.42	4.56	0.9	－	51	yes	yes	27.76	100/62	100	62	4.13	99.54	346	4.66	4.5	0.86	－	98.4732	91.9499	-6.52339	16
1605	male		no	no	25.85	142/72	142	72	6.36	80.4	360	5.25	5.18	3.16	－		no	no	27.74	122/76	122	76	5.16	79.57	212	6.34	3.61	1.97	0.3(1+)				-148
1606	male	45	yes	yes	25.85	126/85	126	85	5.22	103.6	418	4.64	4.31	4.33	－	50	no	no	25.83	142/90	142	90	5.4	103.2	392	5.62	4.47	2.15	+-	88.1968	88.5914	0.39461	-26
1607	male	39	no	yes	25.85	115/76	115	76	4.95	101.4	405	4.68	4.73	1.44	－	44	yes	yes	25.25	113/78	113	78	4.2	104.46	449	4.78	5.5	2.29	+-	93.0735	89.9344	-3.13917	44
1608	female	31	no	no	25.85	116/69	116	69	3.45	55.5	293	4.47	5.49	1.23	－	36	no	no	23.62	109/65	109	65	5.7	65.5	357	4.84	5.76	1.54	－	145.052	119.811	-25.2414	64
1609	female	30	no	no	25.85	127/76	127	76	5.41	95.8	362	3.96	4.05	1.87	－	36	no	no	21.09	85/55	85	55	3.8	85	226	5.05	4.72	1.12	－	77.7737	89.2851	11.5114	-136
1610	male				25.86	166/90	166	90	6.5	71.3	324	6.1	4.45	1.59	0.30 1+		no	yes	25.21	152/78	152	78	6.22	69.97	355	5.8	4.66	1.43	1+				31
1611	female	54	no	no	25.86	139/72	139	72	6.61	71	318	5.22	6.31	0.55	－	59							4.2	64.9	334	6.64	6.12	1.26	－	97.534	108.188	10.6537	16
1612	male	70	no	no	25.86	141/87	141	87	6.24	109.1	266	5.07	6.53	1.54	－	75	no	no	27.68	151/79	151	79	5.54	130.04	349	6.1	5.91	1.32	－	75.9583	62.027	-13.9314	83
1613	male	36	yes	yes	25.86	119/77	119	77	6.03	88.2	411	5.37	6.28	1.85	－	41	no	yes	24.22	117/65	117	65	7	115.2	497	5.52	6.03	2.32	+-	111.117	81.6459	-29.4709	86
1614	male		no	no	25.88	133/79	133	79	6.18	112.5	410	5.65	4.86	1.53	－		no	no	26.51	153/92	153	92	6.69	112.23	386	4.99	4.26	1.48	－				-24
1615	male	47	yes	yes	25.88	118/71	118	71	4.94	103.3	473	5.93	4.76	1.35	－	52							5.2	87.04	420	6.05	4.71	2.15		87.7147	106.883	19.1683	-53
1616	male	49	yes	no	25.88	126/84	126	84	4.95	94.1	394	5.37	3.75	0.91	－	54	no	no	26.17	140/83	140	83	3.73	104.3	382	5.91	3.7	0.78	－	96.8608	86.0142	-10.8466	-12
1617	male	67	no	yes	25.88	150/83	150	83	5.47	86.1	351	4.69	4.31	3.7	－	71	no	yes	27.76	149/72	149	72	4.62	107.9	430	5.1	4.8	4.65	－	100.715	77.6212	-23.0936	79
1618	female	65	no	no	25.88	136/71	136	71	4.61	64.7	243	6.79	4.88	2.57	－	70	no	no	23.92	161/74	161	74	4.49	65.04	353	8.4	6.9	2.45	1+	104.563	103.933	-0.630534	110
1619	male	54	yes	yes	25.88	146/93	146	93	5.01	83.9	275	5.03	6.27	0.85	－	59	no	yes	24.69	150/87	150	87	4.14	77.11	332	4.93	5.69	0.89	－	108.413	119.503	11.0895	57
1620	male	65	no	no	25.88	109/74	109	74	5.2	96	392	4.44	6.19	0.85	－	70	no	no	26.79	116/65	116	65	4.91	108.61	421	4.92	6.56	1.32	－	89.3754	77.5113	-11.8641	29
1621	female	62	no	no	25.89	138/88	138	88	4.42	82.8	433	4.78	5.3	1.35	－	67	no	no	26.3	138/78	138	78	4.26	81.74	343	6.01	6.41	1.69	－	79.4185	80.6082	1.18968	-90
1622	male	78	no	no	25.89	168/81	168	81	6.09	95	459	7.02	5.26	2.02	－	83	no	no	25.72	164/49	164	49	6.55	86.77	458	7.64	3.99	1.39		87.175	96.7846	9.60965	-1
1623	male	32	no	no	25.91	119/84	119	84	4.02	71.5	291	5.46	4.69	1.17		37	yes	no		123/76	123	76	3.96	107.65	404	5.44	4.73	2.93	－	144.999	90.4254	-54.5738	113
1624	male	44	no	no	25.91	112/73	112	73	5.96	86.4	509	5.09	6.46	2.21	－	49	no	no	25.97	115/70	115	70	6.29	94.6	617	6.24	7.07	2.66	－	109.25	98.3968	-10.8535	108
1625	male	58	no	no	25.91	145/68	145	68	5.47	86.6	317	7.03	6.2	1.62	－	63	no	no	24.8	118/60	118	60	6.66	88.57	400	5.98	4.38	0.67		103.017	100.377	-2.63964	83
1626	male	43	no	no	25.93	127/78	127	78	6.18	79.5	310	15.34	6.64	1.45	－	48							5.61	81.31	320	11.9	5.52	1.19	+-	120.827	117.728	-3.09851	10
1627	male	71	no	no	25.95	121/76	121	76	4.7	94.2	438	8.99	6.39	1.85	－	76	no	no	26.4	121/76	121	76	5.06	109.08	408	5.16	5.15	2.75	－	89.7263	75.756	-13.9704	-30
1628	male	69	yes	yes	25.95	146/94	146	94	5.36	89.4	373	4.94	5.68	8.07	0.30 1+	74	no	no	22.83	116/73	116	73	5.9	90.7	394	6.26	6.65	1.91	－	95.8628	94.279	-1.58384	21
1629	male	38	no	no	25.95	115/75	115	75	6.05	65.4	292	5.02	3.19	1.17	－	43	no	no	26.23	112/69	112	69	6.08	110.88	440	4.98	5.2	2	+-	155.206	84.3963	-70.8093	148
1630	male	41	no	no	25.95	112/80	112	80	5.49	108.4	386	4.65	5.23	1.71	－	46	no	no	27.68	124/76	124	76	7.9	111	444	4.92	5.51	0.66	+-	85.3024	83.0008	-2.30159	58
1631	male	54	no	no	25.95	161/97	161	97	7.85	80.5	327	5.56	5.22	0.96	－	59	no	no	26.06	143/89	143	89	10.19	87.96	336	5.22	4.78	0.9	－	113.714	102.659	-11.055	9
1632	male	47	no	yes	25.95	149/88	149	88	4.76	80.7	394	4.85	6.05	2.66	－	52	no	yes	26.26	128/80	128	80	5.08	76.99	406	5.32	5.96	1.72	－	116.631	123.14	6.50946	12
1633	male	62	no	no	25.95	140/79	140	79	5.41	92.5	433	4.43	4.33	0.74	－	67	no	no	25.95	130/64	130	64	5.74	96.72	453	5.31	5.38	0.89	－	94.1883	89.4621	-4.72628	20
1634	male	36	no	no	25.95	118/74	118	74	5.87	99.8	439	4.87	5.05	1.99	－	41							3.27	94.96	406	5.39	5.6	4.67	－	96.3505	102.04	5.68908	-33
1635	male	50	yes	no	25.95	131/78	131	78	5.71	96.9	320	5.54	7.31	1.13	－	55	yes	no	24.22	113/64	113	64	3.67	98	339	4.76	6.07	1.45	－	93.2549	92.048	-1.20689	19
1636	male	58	no	no	25.95	139/88	139	88	4.68	97.6	328	7.06	5.23	1.05	－	63	no	no	26.85	135/81	135	81	5.3	92.1	345	8.92	5.4	2.75	+-	89.7386	95.9508	6.21224	17
1637	male	56	no	no	25.95	146/82	146	82	6.12	88.1	279	4.01	5.18	1.12	－	61	no	no	26.26	131/69	131	69	8.48	88.44	274	5.05	4.78	0.83	+-	101.718	101.266	-0.451131	-5
1638	female	73	no	no	25.95	127/72	127	72	6.05	79.7	302	4.74	3.47	0.77	－	78	no	no	26.84	150/54	150	54	10.9	109.1	409	12.06	4.13	1.89	+-	80.2873	55.883	-24.4043	107
1639	male	54	yes	yes	25.95	126/88	126	88	5.63	94.5	335	4.42	4.37	1.25	－	59	yes	yes	25.51	142/82	142	82	6.3	108.1	406	5.66	5	0.88	－	94.5052	80.9225	-13.5827	71
1640	male	46	no	no	25.95	119/77	119	77	5.2	88.4	357	6.55	6.73	3.26	0.30 1+	51	no	no	24.57	125/81	125	81	5.07	93.63	350	8.73	5.63	3.04	1+	105.447	98.6796	-6.76744	-7
1641	male	50	no	no	25.95	118/72	118	72	6.53	88.6	406	5.69	4.46	2.14	－	55	no	no	24.22	111/69	111	69	6	99.7	358	6.22	5.08	0.96	－	103.407	90.2392	-13.168	-48
1642	male	63	no	no	25.97	147/78	147	78	8.27	97	270	5.07	4.69	0.72		68	no	no	21.2	170/113	170	113	5.19	97.52	296	4.78	5.19	0.6	+-	88.875	88.3283	-0.546659	26
1643	female	81	no	no	25.97	144/73	144	73	5.06	91.3	413	4.16	3.96	3.35	－	85	no	no	24.89	115/52	115	52	6.1	84.1	363	5.47	6.49	1.46	－	67.2014	73.8834	6.68203	-50
1644	female	29	no	no	25.97	120/74	120	74	4.63	84.7	247	4.82	6.22	1.29	－	34	no	no	27.05	119/78	119	78	4.4	82.4	418	5	4.35	1.2	－	90.2692	93.1831	2.91388	171
1645	female	34	no	no	25.97	122/75	122	75	3.6	53.9	284	4.68	3.29	0.8	－	39	no	no	24.8	108/67	108	67	3.8	65.69	356	4.77	3.05	1.82	－	147.245	117.192	-30.0525	72
1646	male	48	no	yes	25.98	125/68	125	68	4.03	87.1	180	5.74	5.88	2.04	－	53	no	yes		106/62	106	62	4.4	87.4	302	5.91	5.74	2.59	+-	106.343	105.921	-0.421122	122
1647	male	69	no	no	25.99	156/67	156	67	7.25	91.6	335	7.06	3.09	0.65	－	74	no	no		165/76	165	76	7.18	92.73	283	6.82	2.94	1.39	1+	93.2108	91.9013	-1.30955	-52
1648	male	74	no	no	25.99	156/81	156	81	4.77	105.2	393	6.18	4.45	1.45	－	79	no	no	24.96	167/73	167	73	5.8	91.9	342	7.44	3.68	1.31	－	78.3285	91.5504	13.2218	-51
1649	male	57	no	no	25.99	145/83	145	83	4.44	69.7	329	4.82	4.41	0.77	－	62	no	no	26.99	157/83	157	83	6.01	81.35	299	5.03	4.94	0.83	1+	132.815	111.118	-21.6968	-30
1650	male	38	no	no	25.99	130/88	130	88	3.71	90.3	314	5.15	5.72	1.48	－	43	no	no	27.68	121/69	121	69	3.85	94.62	315	5.32	6.3	1.76	－	106.96	101.344	-5.61536	1
1651	male	44	yes	yes	25.99	121/68	121	68	5.3	85.2	274		4.45	0.76	－	49	no	yes	23.57	117/75	117	75	4.18	85.2	235	4.87	4.36	0.86	－	111.028	111.028	0	-39
1652	male	56	no	yes	25.99	135/85	135	85	4.76	91.5	363	4.92	5.14	2.67	－	61	no	no	26.3	116/73	116	73	3.95	89.11	335	5.08	4.62	3.06	+-	97.3684	100.388	3.01984	-28
1653	male	39	no	no	25.99	134/80	134	80	4.36	89.8	368	5.82	6.04	0.98	－	44							4.3	68.5	331	5.91	5.41	1.64	+-	107.081	146.355	39.2737	-37
1654	male	36	yes	no	25.99	140/79	140	79	5.76	83.1	230	5.46	6.06	1.46	－	44	no	no	26.79	121/76	121	76	4.8	76.1	223	14.55	5.04	5.01	－	119.023	131.745	12.7215	-7
1655	male	41	yes	yes	26.01	110/67	110	67	5.39	96.7	364	5.66	5.01	2.97	－	46	no	yes	26.59	114/63	114	63	5.8	81.98	455	5.59	4.33	2.03	－	97.3202	117.751	20.4312	91
1656	male		yes	no	26.03	125/74	125	74	5.57	91.7	526	4.95	4.04	0.42	－		yes	no		131/83	131	83	5.74	97.3	504	5.17	4.49	0.43	－				-22
1657	male	42	no	no	26.03	129/79	129	79	2.66	79.4	399	4.78	3.34	1.05	－	47	no	no	26.03	126/69	126	69	4.3	72.24	400	6.21	3.87	1.31	－	121.582	135.591	14.0095	1
1658	female	37	no	no	26.03	98/69	98	69	5.39	70.2	267	5.37	3.96	0.72	－	42	no	no	25.34	111/72	111	72	4.69	66.41	243	5.21	4.97	0.57	－	106.7	113.758	7.05752	-24
1659	male	26	no	yes	26.03	108/64	108	64	4.3	92.5	289	5.14	4.72	2.42	－	31	no	no	27.04	121/72	121	72	4.3	111.49	380	5.39	4.58	1.13	－	112.36	90.5796	-21.7807	91
1660	male	30	no	no	26.04	149/90	149	90	4.7	108.3	378	5.04	5.31	1.36	－	35	no	no	24.92	141/79	141	79	3.67	104.87	452	4.89	4.82	0.92	+-	90.9836	94.4263	3.44266	74
1661	female	45	no	no	26.04	118/80	118	80	5.08	79.2	230	4.12	3.85	1.11	－	50	no	no	27.06	129/79	129	79	5.6	74.33	280	5.62	4.25	0.67	－	89.2181	95.9972	6.77907	50
1662	male	45	no	yes	26.06	120/80	120	80	5.58	96.5	345	4.31	4.6	2.96	－	50	no	yes		130/66	130	66	5	109.98	335	5.15	5.9	3.6	－	95.7268	82.3194	-13.4074	-10
1663	male	55	no	no	26.06	122/73	122	73	5.8	95	315	4.58	5.94	1.07	－	58	no	no	23.88	159/87	159	87	4.98	69.82	431	7.06	4.84	1.98	－	93.5823	133.516	39.9339	116
1664	male	66	no	no	26.06	138/77	138	77	5.87	92.2	240	5.46	3.77	0.61	－	71	no	no	23.66	141/78	141	78	5.13	70.71	225	5.75	3.68	0.91	+-	93.3498	126.798	33.4481	-15
1665	male	57	no	no	26.06	108/71	108	71	5.06	85.8	401	5.76	5.87	2.52	－	62	no	no	24.86	101/62	101	62	6.15	84.15	437	5.47	5.69	1.03	－	104.494	106.862	2.36799	36
1666	male	44	no	no	26.06	155/99	155	99	5.03	82.7	339	5.86	4.94	1.88	0.30 1+	49	no	no	24.49	118/75	118	75	4.91	90.98	364	5.88	5.35	3.05	1+	114.91	102.929	-11.9815	25
1667	male	39	no	no	26.06	108/67	108	67	6.7	85.9	455	4.95	4.99	0.5	－	44	no	no	26.4	104/64	104	64	6	102.4	395	5.38	5.19	1.16	+-	112.711	92.0254	-20.6855	-60
1668	female	25	no	no	26.06	139/85	139	85	5.21	91.6	346	5.77	4.25	2.2	－	32	no	no	20.45	102/59	102	59	2.4	66.5	266	4.78	4.19	0.57	－	84.9914	122.989	37.9976	-80
1669	male	40	yes	yes	26.06	113/75	113	75	5.53	92.7	271	6.44	4.42	1.65	－	45	no	yes	24.34	94/57	94	57	3.91	88.82	257	5.68	3.97	1.47	－	102.696	107.89	5.19421	-14
1670	male	65	no	no	26.08	166/90	166	90	5.5	81.5	330	4.83	5.9	1.2	－	70	no	no	26.08	150/84	150	84	5.68	87.43	376	5.35	5.74	1.44	+-	107.965	99.5595	-8.4055	46
1671	male	77	no	no	26.08	158/83	158	83	4.72	93.2	328	5.76	5.02	1.22	－	82	no	no	27.94	161/62	161	62	8.83	177.71	555	6.39	4.54	1.25	+-	89.3545	42.4282	-46.9263	227
1672	female	49	no	no	26.08	115/66	115	66	2.85	65.7	225	4.89	4.61	1.27	－	54	no	no	23.42	100/57	100	57	4.3	55.43	211	5.36	5.13	0.77	－	108.794	132.371	23.5772	-14
1673	male	42	no	yes	26.08	149/89	149	89	5.63	93.1	338	4.68	6.48	1.62	－	47	yes	yes	25.26	149/99	149	99	6.14	89.99	430	5.15	6.32	2.3	+-	101.18	105.225	4.04583	92
1674	male	42	no	no	26.08	127/76	127	76	5.55	100.9	326	4.5	4.24	1.88	－	47	no	no	26.45	135/76	135	76	7.17	97.15	351	5.6	4.74	2.15	+-	92.2083	96.3278	4.11945	25
1675	male	76	no	yes	26.09	112/61	112	61	7.72	126.2	321	4.74	4.36	0.7	－	81	no	yes	22.57	89/48	89	48	9.9	150.4	409	6.13	5.09	0.91	－	63.147	51.574	-11.5729	88
1676	male	37	yes	yes	26.09	141/79	141	79	4.4	86.1	320	4.31	4.49	0.93	－	42	yes	yes	27.02	134/84	134	84	4.4	73.32	347	5.38	4.21	0.94	+-	113.617	136.763	23.1464	27
1677	male	52	yes	yes	26.09	137/103	137	103	4.7	79.2	281	4.64	4.88	1.37	－	57	no	yes	27.08	132/85	132	85	5.64	94.47	332	5.03	5.2	1.41	－	116.762	95.267	-21.4953	51
1678	male	51	no	yes	26.09	119/75	119	75	4.91	90.5	375	10.44	3.89	2.4	－	56			26.06	113/68	113	68	5.1	64.9	340	9.33	4.52	1.53	－	100.501	147.507	47.006	-35
1679	male	43	no	no	26.09	108/73	108	73	4.91	102.2	312	5.06	4.77	1.44	－	48	no	no	27.74	103/64	103	64	5.5	110.81	326	5.28	4.74	1.33	－	90.4232	82.3649	-8.05831	14
1680	male		yes	yes	26.09	126/83	126	83	4.25	92.9	458	6.24	7.09	2.72	－	44	yes	yes	22.05	99/57	99	57	4.83	102.99	441	5.26	5.88	1.11	－				-17
1681	male	40	no	yes	26.12	114/70	114	70	4.06	103.3	471	5.12	4.69	2.98	－	45	no	yes	26.42	108/74	108	74	4.21	116.54	545	5.24	4.45	1.67	－	90.6338	78.8587	-11.7751	74
1682	male	40	no	no	26.12	108/81	108	81	3.92	97	377	4.77	5.2	1.84	－	45	no	no	25.83	122/72	122	72	3.91	95.96	359	4.95	4.84	1.41	1+	97.4602	98.6802	1.21994	-18
1683	male	36	yes	no	26.12	121/85	121	85	7.49	84.9	456	5.08	4.71	2.51	－	41	no	no	25.14	118/72	118	72	6.6	70.65	555	5.35	6.11	1.53	－	116.116	143.541	27.425	99
1684	male	44	no	no	26.12	140/84	140	84	4.56	93.9	317	4.99	6.37	2.1	－	49	no	no	25.14	131/83	131	83	4.4	93.29	279	4.96	6.4	2.78	－	99.2438	99.993	0.749242	-38
1685	male	25	yes	no	26.12	135/88	135	88	6.91	95.8	484	4.73	5.12	2.66	－	30	no	no	27.44	122/77	122	77	3.8	93.32	436	4.73	4.89	2.29	－	108.768	112.111	3.34246	-48
1686	male	57	no	no	26.13	121/78	121	78	4.56	77.9	273	4.99	4.57	2.75	－	62	no	no	26.08	104/61	104	61	6.1	85	377	5.63	5.19	3.25	1+	116.816	105.63	-11.1861	104
1687	male	66	no	no	26.13	103/68	103	68	6.44	95.7	367	4.59	5.34	3.84	－	71	no	no	23.53	106/59	106	59	5.98	92.88	440	5.26	5.35	2.03	+-	89.4212	92.5615	3.14035	73
1688	male	80	no	no	26.13	188/90	188	90	6.53	117.7	410	7.1	5.41	3.11	－	85	no	no	24.09	192/87	192	87	6.71	129.32	481	7.44	6.19	3.76	－	67.7293	60.7562	-6.97313	71
1689	male	73	yes	no	26.13	134/79	134	79	5.57	127.4	396	5.07	5.44	1.04	－	78	yes	no	25.34	164/81	164	81	5	117.37	349	5.78	5.57	1.18	+-	62.9738	69.224	6.25018	-47
1690	male	62	yes	yes	26.13	128/73	128	73	4.28	82.1	348	4.86	6.39	0.88	－	67	yes	yes	27.22	149/91	149	91	3.23	94.24	324	5.38	5.45	1.67	－	108.087	92.1843	-15.9025	-24
1691	male	75	no	no	26.13	157/65	157	65	4.5	78.7	306	6.99	4.77	2.42	－	80	no	no	25.77	140/70	140	70	5.13	98.62	425	6.06	4.54	1.53	+-	109.191	84.1603	-25.031	119
1692	male	66	yes	yes	26.13	106/66	106	66	6.54	75.2	241	4.66	5.96	0.82	－	72	no	yes	22.05	125/45	125	45	6.06	119.15	401	4.5	5.05	0.73	－	118.102	69.4385	-48.6635	160
1693	male	33	no	no	26.15	143/91	143	91	4.8	96.5	423	5.26	4.88	1.89	－	38	no	no	25.39	124/73	124	73	4.49	100.23	277	4.5	4.61	3.08	－	101.948	97.5822	-4.36551	-146
1694	male	50	yes	yes	26.15	131/86	131	86	5.57	75.6	314	11.57	4.36	5.19	－	55	no	yes	25.95	131/79	131	79	5.37	79.5	272	13.03	4.04	3.27	+-	124.187	117.183	-7.00344	-42
1695	male	54	no	yes	26.17	121/88	121	88	5.49	81	333	4.15	6.01	0.94	－	59	no	no	27.76	111/65	111	65	4.68	89.17	416	4.97	6.4	1.13	－	112.905	101.054	-11.8512	83
1696	male	45	no	no	26.17	129/89	129	89	4.3	89	429	4.73	4.89	1.5	－	50	no	no	26.42	143/84	143	84	2.97	95.73	459	4.72	4.81	1.26	－	105.095	96.6159	-8.47909	30
1697	male	46	no	yes	26.17	150/84	150	84	4.48	83.9	460	4.91	6.38	4.14	－	51	no	no	25.39	133/82	133	82	4.72	73.06	429	4.67	5.92	2.98	－	112	131.387	19.3872	-31
1698	male	48	no	no	26.17	125/71	125	71	4.66	96.6	295	4.66	3.78	0.45	－	53	no	no	26.83	111/60	111	60	3.9	81.38	365	5.5	4.59	0.63	－	94.368	115.014	20.6461	70
1699	female	57	no	no	26.17	137/72	137	72	4.77	72.5	280	3.94	6.27	1.57	－	62	no	no	25.78	146/85	146	85	3.96	77.4	389	4.1	6.69	2.26	－	94.1698	87.3242	-6.84559	109
1700	female	46	no	no	26.17	143/84	143	84	5.23	70.4	347	5.03	4.77	0.64	－	51	no	no		124/73	124	73	5.8	65.1	272	5.5	4.85	0.96	+-	101.753	111.371	9.61834	-75
1701	male	56	no	no	26.17	139/84	139	84	4.27	94.5	417	5.02	4.41	1.52	－	61	no	no	24.39	111/66	111	66	5.16	100.55	411	5.09	4.53	1.22	－	93.8101	87.3271	-6.48301	-6
1702	female	55	no	no	26.17	203/111	203	111	4.25	66	289	5.38	6.08	1.25	－	60	no	no	25.3	131/74	131	74	3.4	62.6	259	6.72	5.44	1.05	－	105.715	112.368	6.65323	-30
1703	female	49	no	no	26.18	119/73	119	73	4.62	60.4	299	5.08	7.77	2.19		54	no	no	26.03	118/60	118	60	4.54	56.41	279	5.07	8.31	1.09	－	119.883	129.721	9.8377	-20
1704	male	61	no	no	26.18	121/74	121	74	4.77	90	319	5.04	5.18	2.9	－	66	no	no	24.8	130/75	130	75	4.51	91.58	319	5.34	6.34	1.2	－	97.5354	95.5961	-1.9393	0
1705	male		no	no	26.2	130/70	130	70	4.62	85	381	4.9	5.59	3.04	－		no	no	26.54	157/90	157	90	4.11	89.45	410	4.63	6.02	2.06	－				29
1706	male	52	no	yes	26.2	128/77	128	77	3.88	83.3	383	4.49	6.13	3.06	－	57	no	no	24.62	125/79	125	79	5.52	91.43	384	4.63	5.19	0.65	+-	110.156	98.9316	-11.2241	1
1707	male	61	yes	yes	26.22	173/70	173	70	5.56	72.8	267	5.05	5.7	1.1	－	66	no	no	25.51	176/74	176	74	5.84	101.31	378	6.05	5.3	0.91	1+	124.583	85.0816	-39.5014	111
1708	male	36	no	no	26.22	122/81	122	81	5.79	88.7	377	5.7	5.77	0.9	－	41	no	no	26.89	102/62	102	62	5.8	91.5	338	5.89	5.63	1.5	－	110.394	106.505	-3.88916	-39
1709	male	52	no	no	26.22	116/74	116	74	4.35	73.1	314	4.64	4.93	1.13	－	57	no	no	25.9	132/73	132	73	5.07	86.75	414	5.16	5.69	1.17	－	128.077	105.116	-22.961	100
1710	female	35	no	no	26.22	108/66	108	66	3.58	66	221		5.45	0.81	－	40	no	no	26.22	100/62	100	62	3.11	66.87	233	4.75	5.17	1.09	+-	115.874	114.136	-1.73797	12
1711	male	36	no	yes	26.22	110/61	110	61	4.56	108.1	313	4.88	5.64	1.19	－	41	no	yes	27.46	109/67	109	67	5.7	86.75	325	5.77	5.88	1.84	+-	87.865	113.263	25.3979	12
1712	male	51	no	no	26.22	170/105	170	105	8.4	84.8	348	5.82	6.91	0.98	－	56							6.68	92.23	441	5.82	6.08	0.76	－	108.336	98.3288	-10.0076	93
1713	female	61	no	no	26.22	126/78	126	78	6.03	75.9	349	4.21	7.71	0.87	－	66	no	no	26.18	162/71	162	71	9	94	445	4.97	7.49	1.09	－	88.0974	68.8292	-19.2682	96
1714	male	51	yes	yes	26.22	112/67	112	67	4.68	96.9	339	4.62	5.09	0.96	－	56	no	yes	24.69	98/56	98	56	4.49	94.57	359	5.15	2.95	0.54	－	92.8808	95.5265	2.64577	20
1715	male	74	no	yes	26.22	133/74	133	74	6.1	111	467	8.11	5.3	2.22	－	78	no	no	26.12	163/91	163	91	5.19	93.07	371	5.63	5.1	1.12	+-	73.6247	90.2235	16.5988	-96
1716	male	35	no	no	26.23	125/85	125	85	5.67	89.8	429	4.45	7.08	2.16	－	40	no	no	27.78	143/96	143	96	4.83	89.49	475	5.6	7.59	1.42	+-	109.46	109.897	0.437686	46
1717	male		no	no	26.25	136/83	136	83	5.33	100.9	323	4.68	5.66	0.9	－		no	no	26.53	165/86	165	86	5.53	104.85	354	4.37	3.81	1.08	－				31
1718	male	45	yes	yes	26.25	115/77	115	77	4.64	89.7	313	4.98	5.62	4.85	－	50							4.5	69.46	323	5.75	6.17	3.63	－	104.149	139.899	35.7504	10
1719	male	45	yes	no	26.25	129/70	129	70	7.31	85.9	302	4.26	6.46	2.74	－	50	yes	no	24.42	109/68	109	68	7.5	86.04	298	5.09	5.13	1.35	+-	109.484	109.278	-0.205555	-4
1720	male	45	no	no	26.25	122/72	122	72	5.59	97	418	4.55	5.78	2.99	－	50	no	no	25.62	127/75	127	75	7.08	99.87	439	4.87	5.5	2.56	－	95.1576	92.0089	-3.14866	21
1721	male	50	yes	yes	26.26	131/81	131	81	3.9	89.3	457	5.25	5.31	2.05	－	55	no	yes	26.18	116/66	116	66	3.1	82.3	407	4.83	4.48	1.51	－	102.472	112.595	10.1223	-50
1722	male	55	no	no	26.26	123/74	123	74	4.68	82	416	5.08	5.03	2.97	－	60	no	no	24.09	117/69	117	69	6.9	74.7	295	5.59	6.93	0.69	+-	110.904	123.502	12.5986	-121
1723	male	49	yes	no	26.26	118/75	118	75	5.17	87.7	421	4.73	5.67	1.27	－	54	no	no	24.44	105/71	105	71	5.69	90.84	450	5.38	5.34	0.64	－	105.063	100.883	-4.17963	29
1724	male		yes	no	26.28	152/82	152	82	8.72	124.5	407	8.43	5.86	1.55	－		yes	no		143/77	143	77	8.87	148.9	499	7.04	4	1.27	－				92
1725	male	36	no	no	26.28	146/71	146	71	5.06	85.1	298		4.55	2.1	－	41	no	no	24.15	128/71	128	71	4.3	77.66	261	5.66	4.33	1.39	－	115.801	128.695	12.8945	-37
1726	male	40	no	yes	26.28	120/78	120	78	4.65	99.5	401	5.29	5.01	2.07	0.30 1+	45	no	yes	27.77	109/76	109	76	3	84	425	5.75	5	1.93	+-	94.6399	115.065	20.4252	24
1727	female	53	no	no	26.29	139/89	139	89	6.42	77.9	219	4.96	6.89	1.51	－	58	no	no	25.78	120/70	120	70	6.11	70.5	288	5.2	6.32	1.98	－	87.9674	98.7065	10.7391	69
1728	male	41	no	yes	26.29	125/76	125	76	5.07	84.7	367	5.62	5.95	2.25	－	46	no	yes	27.34	136/80	136	80	5.9	73.86	424	6.19	6.97	2.92	－	113.399	132.813	19.4145	57
1729	male	71	no	no	26.3	138/81	138	81	5.71	92.9	411	5.12	6.58	1.04	－	71	no	no	26.3	138/81	138	81	5.71	92.9	411	5.12	6.58	1.04	－	91.1769	91.1769	0	0
1730	male	32	no	no	26.3	125/79	125	79	4.31	97.8	359	5.73	4.65	1.46	－	37	no	no	26.64	147/88	147	88	4.47	101.55	363	6.31	5.47	1.79	－	101.014	96.7222	-4.29231	4
1731	male	44	no	yes	26.3	114/68	114	68	5.57	108.1	327	4.34	4.62	1.74	－	49	no	no		117/70	117	70	4.82	124.65	393	4.7	5.23	2.81	－	84.3576	71.5699	-12.7877	66
1732	male	52	yes	yes	26.3	112/59	112	59	5.06	85.2	272	5.37	4.74	0.75	－	57	yes	yes	24.22	102/57	102	57	6.7	89.6	325	5.81	4.99	0.81	－	107.326	101.267	-6.05879	53
1733	male	50	no	no	26.3	150/99	150	99	4.44	89.6	279	5.43	5.24	1.33	－	55	no	no	23.53	132/88	132	88	6.8	104.6	357	5.56	3.3	1.25	－	102.077	85.3787	-16.6978	78
1734	female	54	no	no	26.3	138/73	138	73	4.19	70.7	295	5.22	4.63	1.17	－	59	no	no	26.04	156/76	156	76	3.7	65.19	330	5.62	3.7	1.01	－	98.0117	107.632	9.62072	35
1735	male	66	no	no	26.3	150/89	150	89	5.43	82.8	267	4.89	5.69	1.4	－	71	no	no	25.9	160/90	160	90	4.8	85.66	288	5.61	5.46	1.39	+-	105.683	101.622	-4.06135	21
1736	female	32	no	no	26.3	123/64	123	64	5.45	92.1	323	4.47	4.11	0.95	－	37	no	no	18.43	106/58	106	58	4.1	87.2	191	4.97	4.47	0.71	－	80.331	85.5623	5.23136	-132
1737	male	87	yes	no	26.33	136/57	136	57	5.89	112.8	417	5.76	4.3	1.32	－	92	yes	no	25.99	160/72	160	72	7.66	119.03	464	5.5	4.82	1.12	－	69.9348	65.728	-4.20678	47
1738	female	41	no	no	26.33	107/62	107	62	4.57	72.6	205	5.14	5.62	1.93	－	46	no	no	25.51	111/53	111	53	5.22	78.33	268	5.91	5.54	2.67	1+	100.524	92.0865	-8.43713	63
1739	male	46	yes	yes	26.33	104/76	104	76	4.46	75.6	299	5.09	6.82	3.38	－	51	yes	yes	22.65	111/58	111	58	5.04	82.26	344	4.76	6.15	2.12	+-	126.307	114.581	-11.7257	45
1740	male	53	yes	yes	26.33	116/84	116	84	5.31	92.8	317	5.85	5.99	0.93	－	58	yes	no	24.77	116/66	116	66	6.44	98.37	374	5.36	5.52	0.86	－	96.8728	90.5709	-6.3019	57
1741	female	33	no	no	26.35	114/61	114	61	4.27	60.4	219	4.42	4.48	1.01	－	38	no	no	27.1	111/58	111	58	3.38	56.5	261	4.27	4.59	0.91	－	129.9	140.301	10.4014	42
1742	female	27	no	no	26.35	142/88	142	88	3.81	60.4	291	5.35	4.99	0.6	－	32	no	no	21.94	111/67	111	67	3.9	58.08	235	5.55	4.24	1	－	135.301	141.557	6.25586	-56
1743	male	55	no	no	26.37	155/81	155	81	5.42	90.2	399	5.5	5.89	2.96	－	60	no	no	25	123/64	123	64	5.17	75.39	418	5.39	4.29	0.4	－	99.3524	122.199	22.8463	19
1744	male	40	no	yes	26.37	125/79	125	79	3.95	73.2	291	7.4	5.1	1.44	－	45	yes	yes	26.75	122/85	122	85	5.64	80.66	347	7.44	5.21	1.26	－	134.87	120.581	-14.2894	56
1745	male	38	no	yes	26.37	124/76	124	76	7.58	97.8	462	4.64	4.37	1.81	－	43	no	yes		122/73	122	73	7.52	108.5	505	4.53	4.75	1.48	+-	97.5513	86.5363	-11.015	43
1746	female	77	no	no	26.37	159/75	159	75	3.87	64.1	220	5	6.04	2.58	－	82	no	no	25.56	175/69	175	69	4.23	70.04	258	6.05	4.95	1.69	－	102.12	92.1928	-9.92755	38
1747	female	55			26.37	129/89	129	89	5.18	92.7	452	5.29	5.29	1.89	－	60							6.5	60.1	435	5.95	7.47	2.33	－	71.43	117.779	46.3494	-17
1748	male	79	no	yes	26.38	150/81	150	81	5.66	95.6	279	4.89	5.1	0.68	－	84	no	no	25.1	129/55	129	55	4.29	88.84	330	5.15	4.36	0.92	+-	86.3204	93.9437	7.62328	51
1749	female	50	no	no	26.4	130/79	130	79	5.19	70.9	359	5.79	4.59	2.15	－	55	no	no	27.73	125/70	125	70	4.75	63.85	417	5.46	5	2.66	－	99.231	111.979	12.7482	58
1750	male	59	no	no	26.4	161/94	161	94	4.96	111.9	447	4.71	5.53	1.61	－	64	no	no	24.11	136/78	136	78	5.96	114.83	458	4.9	5.23	1.68	－	76.3743	74.1299	-2.24442	11
1751	male	52	no	yes	26.4	136/84	136	84	4.84	109.4	464	5.96	5.89	5.49	－	57	no	yes	24	138/83	138	83	7.09	116.5	482	5.99	5.19	1.77	+-	80.4277	74.7982	-5.62943	18
1752	male	75	no	no	26.4	165/86	165	86	5.92	78.9	264	8.44	4.69	0.8	－	80	no	no		187/106	187	106	6.06	82.43	335	9.55	5.26	0.97	－	108.872	103.51	-5.3624	71
1753	male	66	no	no	26.42	109/71	109	71	4.1	80.1	317	4.89	4.36	1.61	－	66	no	no	26.42	109/71	109	71	4.1	80.1	317	4.89	4.36	1.61	－	109.805	109.805	0	0
1754	male	43	no	no	26.42	110/70	110	70	4.79	96.8	386	5.57	3.2	1.4	－	48	no	no	26.73	111/72	111	72		94.3	343	5.89	3.59	1.11	－	96.2689	99.2201	2.9512	-43
1755	male	51	no	no	26.42	97/66	97	66	3.91	87.1	401	4.72	5.61	2.38	－	56	no	no		123/73	123	73	6.2	101.2	407	5.95	6.87	1.15	－	105.042	88.3416	-16.7003	6
1756	male	41	yes	no	26.42	109/63	109	63	3.61	78.9	351	9.75	3.2	3.89	－	46	no	no	25.47	129/82	129	82	5.5	84.2	442	11.29	4.05	9.81	+-	123.072	114.176	-8.89568	91
1757	male	43	no	no	26.42	110/71	110	71	4.46	90.6	382	4.63	5.13	1.01	0.30 1+	48	no	no	27.08	126/76	126	76	4.55	85.34	415	4.77	4.88	1	－	103.911	111.336	7.42541	33
1758	male	59	no	no	26.42	130/86	130	86	5.14	84.2	307	6.51	4.22	1.58	－	64	no	no	27.04	118/65	118	65	7.92	88.98	371	7.87	5.19	1.02	+-	106.044	99.4979	-6.54636	64
1759	male	40	no	no	26.42	107/69	107	69	5.5	90.7	311	4.97	3.84	1.17	－	45	no	no	25.69	108/54	108	54	4.38	100.56	349	5.34	4.15	1.35	－	105.313	93.4896	-11.8237	38
1760	male	42	no	no	26.42	121/71	121	71	5.08	100.4	480	4.76	4.19	2.46	－	47	no	no	25.73	117/71	117	71	4.87	108.81	496	4.79	4.31	1.69	－	92.7385	84.5171	-8.22132	16
1761	male	49	yes	yes	26.42	120/83	120	83	5.91	107.8	439	6.35	5.22	2.81	－	54	yes	no	24.96	116/68	116	68	6.01	103.01	455	6.69	5.15	1.63	－	82.7996	87.2585	4.45885	16
1762	female	56	no	no	26.44	129/75	129	75	3.88	78.9	318	4.59	5.1	1.4	－	61	no	no	27.53	158/81	158	81	2.65	81.38	291	4.94	5.35	1.28	－	85.7186	82.7112	-3.00736	-27
1763	male	45	yes	yes	26.45	116/75	116	75	4.75	96.3	373	4.23	4.49	1.64	－	50	yes	yes	25.88	105/66	105	66	5.8	96.02	392	4.93	5.2	1.41	－	95.9563	96.2792	0.322978	19
1764	male	43	no	no	26.45	110/65	110	65	6.45	89.6	291	4.61	4.61	0.49	－	48	no	no	26.06	103/60	103	60	5.2	92.2	328	5.16	4.29	0.72	+-	105.25	101.833	-3.41758	37
1765	male	53	yes	yes	26.45	119/82	119	82	6.61	96	254	4.7	5.69	0.9	－	58	yes	yes		117/83	117	83	6.46	91.7	229	5.39	5.18	1.49	－	93.1561	98.215	5.05896	-25
1766	male	38	yes	yes	26.45	133/86	133	86	4.9	90.4	365	6.79	4.79	3.57	－	43							5.2	74.8	284	12.4	5.42	4.51	－	106.823	132.923	26.1002	-81
1767	male	41	yes	no	26.45	150/90	150	90	5.28	110.4	450	4.7	5.28	0.8	－	46	no	no	25.14	124/86	124	86	5.62	90.5	393	5.04	4.63	0.72	－	83.5216	105.054	21.5324	-57
1768	male	42	yes	no	26.45	114/75	114	75	3.87	84.7	454	5.14	4.52	3.37	－	47	no	no	27.76	117/71	117	71	4.1	90.4	465	6.06	4.02	2.42	－	112.845	104.675	-8.17039	11
1769	male	43	no	yes	26.45	122/73	122	73	5.91	88.5	450	5.5	5.96	1.96	－	48	no	yes	27.08	123/70	123	70	5.53	87.71	454	8.24	6.78	2.66	+-	106.761	107.872	1.11045	4
1770	male	46	no	no	26.45	154/97	154	97	5.32	96	437	5.92	5.05	2.2	－	51	no	no	26.45	119/80	119	80	7.63	95.94	420	5.91	5.41	1.18	－	95.8737	95.9429	0.0691955	-17
1771	male	62	no	no	26.47	153/87	153	87	4.6	92.5	439	6.87	4.18	2.45	－	67	no	no	27.43	150/73	150	73	5.13	88.96	443	7.81	4.78	2.76	－	94.1883	98.5267	4.33836	4
1772	male	51	yes	no	26.47	114/78	114	78	6.11	96	403	5.67	6.86	1.96	－	56	no	no	26.78	106/68	106	68	5.06	100.38	398	4.79	7.14	1.41	－	93.8863	89.1749	-4.71146	-5
1773	male	54	no	no	26.49	155/88	155	88	5.94	78.5	421	5.2	5.56	1.58	－	59	no	no	26.51	147/86	147	86	5.34	83.13	406	5.14	4.57	1.43		117.064	109.573	-7.4913	-15
1774	male	66	no	no	26.49	121/68	121	68	7.01	102.3	454	4.7	4.68	2.04	－	71	no	no	27.51	116/63	116	63	6.6	96.6	421	6.23	4.88	1.16	－	82.7973	88.4605	5.66313	-33
1775	male	56	no	yes	26.49	121/69	121	69	5.67	92.6	259	4.95	5.58	0.79	－	61	no	yes	25.14	123/67	123	67	3.87	94.08	262	4.88	4.1	0.82	－	96.0349	94.2936	-1.74129	3
1776	male	48	yes	yes	26.49	125/73	125	73	4.6	98.4	400	5.2	6.08	1.44	－	53							6.95	102.21	449	5.62	6.42	1.69		92.3787	88.4164	-3.9623	49
1777	male	50	yes	no	26.49	120/73	120	73	4.96	78.2	286	5.13	4.85	0.95	－	55	no	no	27.45	135/87	135	87	5.2	71.73	269	6.03	5.08	0.87	－	119.434	131.95	12.5161	-17
1778	male	48	yes	no	26.49	130/91	130	91	5.46	79.9	348	9.33	6.91	9.65	－	53	yes	no	26.49	128/81	128	81	4.5	87.4	400	6.87	5.21	2.69	－	117.476	105.921	-11.5545	52
1779	male	81	no	no	26.5	155/64	155	64	3.68	102.2	251	5.4	5.24	0.67	－	86	no	no	27.43	159/53	159	53	5.12	108.44	311	5.08	4.26	0.69	－	79.5154	74.259	-5.25644	60
1780	female	57	no	no	26.5	121/68	121	68	4.8	81.4	329	5.65	5.54	1.77	－	62	no	no	26.56	114/64	114	64	4.85	69.33	346	5.26	5.37	1.7	－	82.3912	99.1559	16.7647	17
1781	female	45	no	no	26.5	125/80	125	80	4.97	71.1	273	4.92	4.13	1.16	－	50							3.66	73.81	274	4.86	3.71	1.15	－	101.047	96.7781	-4.26915	1
1782	male	46	no	no	26.51	144/104	144	104	5.97	97.7	378	4.56	6.37	2.48	－	51							5.02	109.32	364	5.32	5.89	1.98	1+	93.9511	82.5241	-11.427	-14
1783	male	39	no	yes	26.51	144/82	144	82	2.39	87	277	5.42	6.01	1.52	－	44	no	yes	26.81	144/83	144	83	5.52	85.72	314	7.94	5	1.7	+-	111.068	112.984	1.91611	37
1784	male	38	no	no	26.53	123/84	123	84	4.14	109.5	491		5.58	0.64	－	43	no	no	26.83	117/83	117	83	4.41	104.7	449	4.6	5.06	0.86	－	85.6249	90.1707	4.54581	-42
1785	male	40	no	no	26.53	150/92	150	92	6.75	84.6	379	6.97	3.47	0.55	－	45	no	no	25.25	179/103	179	103	5.6	93.39	391	8.19	4.21	0.82	+-	114.124	101.821	-12.3034	12
1786	male	52	no	no	26.53	113/66	113	66	4.39	93.1	284	5.03	6.15	0.65	－	57	no	no	25.82	112/55	112	55	4.69	92.51	279	5.25	5.98	0.71	+-	96.8866	97.6	0.71342	-5
1787	male	39	no	yes	26.53	114/71	114	71	5.7	100.5	265	5.36	5.64	1.98	－	44	yes	yes	24.22	111/62	111	62	6.1	87.63	326	6.99	6.31	2.41	+-	94.0361	110.147	16.111	61
1788	male	27	no	yes	26.53	133/77	133	77	3.91	91.2	308	4.44	3.17	0.86	－	33	no	yes	26.3	118/64	118	64	5.4	95.8	386	5.14	5.45	1.44	－	113.339	107.082	-6.25672	78
1789	male	54	no	no	26.54	126/74	126	74	4.19	85.7	254	4.75	4.94	2.1	－	59	no	no	23.15	123/87	123	87	5.54	92.63	305	6.03	5.72	0.93	+-	105.79	96.7103	-9.07962	51
1790	female	66	no	no	26.54	107/69	107	69	6.88	89.1	421	4.68	4.84	1.35	－	71	no	no	27.24	139/94	139	94	6.23	74.34	299	5.33	6.53	2.19	－	72.0539	88.8026	16.7487	-122
1791	female	31	no	no	26.56	100/63	100	63	4.78	86.1	243	4.63	5.76	0.91	－	31	no	no	26.56	100/63	100	63	4.78	86.1	243	4.63	5.76	0.91	－	87.3864	87.3864	0	0
1792	female	73	no	no	26.56	122/63	122	63	3.62	71.8	296	4.82	5.66	1.56	－	78	no	no	26.91	146/81	146	81	2.92	63.96	340	4.92	9.12	5.78	－	90.5653	103.493	12.9277	44
1793	male	49	yes	yes	26.56	144/88	144	88	4.04	103.8	317	5.09	4.04	1.18	－	54	yes	yes	22.05	147/78	147	78	3	98.2	192	10.87	6.57	2.26	1+	86.4925	92.2091	5.71655	-125
1794	male	39	yes	no	26.56	138/81	138	81	4.58	96.2	346	4.79	3.74	0.65	－	44	no	no	23.04	106/66	106	66	5.8	98.8	390	5.44	4.33	1.2	－	98.9031	95.9057	-2.9974	44
1795	male	35	no	yes	26.56	104/68	104	68	5.11	102.4	409	3.89	6.15	1.62	－	40	yes	yes	26.87	100/62	100	62	6	98.5	456	4.85	6.34	3.04	－	94.0694	98.3805	4.31112	47
1796	female	54	no	no	26.56	129/82	129	82	5.17	65.2	279	5.35	5.39	2.17	－	59	no	no	26.62	112/72	112	72	6.53	71.2	298	5.74	4.71	2.03	－	107.613	97.2179	-10.3955	19
1797	male	59	no	no	26.57	118/68	118	68	5.53	93	311	8.23	5.72	0.71	－	64	no	no	25.95	131/65	131	65	8.29	95.27	364	5.75	5.45	1.18	－	94.5514	91.9564	-2.59502	53
1798	male	41	yes	no	26.57	148/90	148	90	7.03	95	500		5.5	2.72	－	46	no	no	26.45	142/95	142	95	4.3	86.93	561	5.92	6.13	5.65	－	99.3326	110.048	10.7156	61
1799	male	62	no	no	26.57	124/66	124	66	6.35	83.2	303	5	5.62	0.8	－	67	no	no	25.04	117/67	117	67	6.5	90.9	325	7.28	5.82	1.1	－	106.439	96.1041	-10.3353	22
1800	male	34	yes	yes	26.57	134/84	134	84	5.54	86.1	298	4.67	5.15	1.7	－	39	no	yes	24.39	120/75	120	75	4.61	107.88	422	4.88	5.9	3.13	－	115.584	89.0997	-26.484	124
1801	male	47	no	yes	26.57	103/56	103	56	5.45	100.5	481	5.54	5.06	1.68	－	52	no	no	25.56	109/64	109	64	6.1	107.93	405	5.39	4.93	0.86	－	90.5409	83.387	-7.15389	-76
1802	female	54	no	no	26.57	121/76	121	76	6.48	80.7	413	7.23	5.95	1.17	－	59	no	no	24.62	123/69	123	69	6.28	76.03	363	5.21	5.22	1.13	－	84.1349	90.1263	5.9914	-50
1803	female	60	no	no	26.57	164/91	164	91	5.52	82.1	294	6.81	5.47	1.42	－	65	no	no	18.99	103/55	103	55	4.6	70.67	273	4.12	4.63	0.75	－	80.736	95.9847	15.2487	-21
1804	male	51	no	no	26.58	138/85	138	85	3.62	76.9	336	10.4	4.64	1.5	－	56	no	no	25.64	121/71	121	71	5.47	80.86	524	7.95	4.92	1.37	－	121.279	114.451	-6.82791	188
1805	male	76	no	no	26.61	132/63	132	63	7.54	101.6	493	10.55	4.25	1.05	－	81	no	no	27.36	136/60	136	60	8.88	83.05	305	6.67	3.4	0.62	－	81.0998	102.343	21.243	-188
1806	male	66	yes	yes	26.62	136/80	136	80	5.94	85.3	314	5.63	4.54	0.87	－	71	yes	yes	27.1	133/70	133	70	6.21	106.89	377	6.89	4.96	0.92	－	102.117	78.7081	-23.4088	63
1807	male	52	no	no	26.64	128/79	128	79	4.66	83.6	356	5.92	6.87	1.9	－	57	no	no	25.65	130/69	130	69	4.21	88.07	384	5.42	5.74	1.49	－	109.7	103.3	-6.39978	28
1808	male	53	yes	no	26.64	150/83	150	83	5.13	77.5	436	6.21	5.95	2.13	－	58	no	no	25.95	137/60	137	60	5.28	74.33	497	6.7	5.23	2.84	－	119.261	125.149	5.88852	61
1809	male	55	no	no	26.64	177/114	177	114	5.11	86.6	331	5.52	6.38	1.85	－	60							4.87	85.75	306	5.55	5.96	1.31	－	104.134	105.326	1.1921	-25
1810	male	37	yes	no	26.64	111/70	111	70	4.35	80.9	491	4.7	4.68	0.81	－	42	yes	no	25.65	108/73	108	73	4.49	73.62	475	4.88	4.49	0.67	+-	122.085	136.12	14.0349	-16
1811	male	68	no	yes	26.64	151/80	151	80	7.48	116.1	375	6.92	4.33	2.4	－	73	no	yes	27.28	127/66	127	66	7.2	110.31	312	10.28	5.06	1.91	－	71.1155	75.4403	4.32474	-63
1812	male	27	no	yes	26.64	119/74	119	74	4.37	77.9	302	4.96	4.36	1.73	－	32	no	yes	26.33	125/75	125	75	6.2	87.5	359	5.54	5.32	1.91	－	135.95	118.887	-17.0625	57
1813	female		no	no	26.67	115/68	115	68	3.84	77.2	352	4.78	5.69	1.16	－		no	no	26.17	138/85	138	85	4.31	72.63	350	4.3	5.38	0.56	－				-2
1814	female	29	no	no	26.67	110/60	110	60	3.4	64.2	334	4.89	3.99	2.27	－	34	no	no	26.67	103/65	103	65	3.6	78.8	334	5.83	4.2	1.76	－	124.286	98.1129	-26.173	0
1815	male	58	yes	no	26.67	117/70	117	70	5.57	85.3	412	5.42	4.64	0.88	－	63	yes	no	24.73	132/79	132	79	6.57	89.5	388	5.65	5.2	1.38	－	104.831	99.1746	-5.65624	-24
1816	female	45	no	no	26.67	113/69	113	69	3.59	71.1	248	4.8	6.26	1.32	－	50	no	no	25.99	120/67	120	67	4.94	77.61	354	4.66	5.79	1.76	－	101.047	91.3307	-9.7165	106
1817	male	52	no	no	26.67	141/92	141	92	4.79	116.8	393	4.17	4.61	2.42	－	57							5.86	121.43	395	4.84	3.9	2.1	－	74.5766	71.3049	-3.27169	2
1818	male	36	no	yes	26.67	137/90	137	90	4.62	87.2	393	4.95	5.06	2.8	－	41	no	yes	25.65	135/89	135	89	6	71.5	464	5.24	4.95	2.25	－	112.589	141.573	28.9847	71
1819	male	66	yes	no	26.67	134/72	134	72	4.6	79	287	6.58	3.75	0.77	－	71	no	no	27.68	128/62	128	62	4.71	92.37	318	6.64	4.13	1.02	－	111.571	93.1515	-18.4194	31
1820	female	40	no	no	26.67	120/72	120	72	3.77	80.7	330	4.29	5.62	1.21	－	45	no	no		108/61	108	61	3.9	71.1	295	5.87	5.78	1.58	－	89.4198	103.492	14.0726	-35
1821	female	45	no	no	26.67	105/70	105	70	5.83	62.5	189	4.71	4.68	0.54	－	50	no	no	27.43	120/67	120	67	5.98	69.03	257	5.08	4.8	1.26	－	117.256	104.552	-12.7044	68
1822	male	66	no	no	26.7	157/79	157	79	3.76	79.8	291	5.06	6.72	3.22	－	71	no	no	25.69	146/71	146	71	3.9	60.55	277	5.26	6.43	1.82	－	110.281	151.654	41.3725	-14
1823	male	27	yes	no	26.7	127/72	127	72	5.38	90.9	359	5.52	4.74	0.77	－	32	yes	no		121/67	121	67	4.4	84.02	419	6.66	6.47	1.62	－	113.771	124.588	10.8171	60
1824	male	52	no	yes	26.7	135/84	135	84	6.25	90.1	321	8.83	4.22	3.34	－	57	no	no		133/82	133	82	6.8	87.67	293	9.84	4.41	1.39	－	100.619	103.844	3.22522	-28
1825	male	47	no	no	26.7	133/91	133	91	5.01	89.1	314	5.06	5.46	1.95	－	52	no	no	27.38	127/83	127	83	6.19	87.53	326	4.68	6.41	1.38	－	104.036	106.193	2.15641	12
1826	male	52	yes	yes	26.7	116/71	116	71	4.35	86.5	331	5.79	6.15	2.75	－	57	yes	yes	27.7	107/68	107	68	5.8	75.85	361	5.37	5.16	1.01	－	105.467	122.733	17.2668	30
1827	male	51	no	no	26.73	138/94	138	94	4.65	81.8	325	4.59	5.33	0.74	－	56	no	no	26.12	117/78	117	78	4.43	87.36	324	5.49	4.85	1.28	+-	112.934	104.681	-8.25317	-1
1828	male	46	yes	yes	26.73	132/85	132	85	7.23	95.1	503	4.59	5.48	2.2	－	51	yes	yes	27.08	135/83	135	83	3.9	78.4	554	4.86	6.19	1.55	+-	96.9215	121.115	24.194	51
1829	male	45	yes	yes	26.73	119/85	119	85	3.69	84.4	265	4.6	3.95	1.11	－	50	yes	no	27.43	139/94	139	94	3.41	87.59	337	5.15	4.85	1.33	－	111.732	107.05	-4.68261	72
1830	male	70	no	no	26.73	131/70	131	70	6.48	91.1	451	5.85	4.34	0.94	－	75	no	no		127/55	127	55	4.96	79.69	402	4.96	3.2	0.61	－	93.5279	109.145	15.6175	-49
1831	male	49	yes	yes	26.73	133/85	133	85	5.02	83.7	401	5.47	5.38	3.52	－	54	yes	yes	26.67	133/82	133	82	5.7	84.5	502	5.8	5.43	3.35	－	110.878	109.667	-1.21051	101
1832	female	36	no	no	26.73	117/69	117	69	5.89	85.3	352	5.52	5.32	1.72	－	41	no	no	26.17	118/70	118	70	3.3	49.61	261	4.82	6.06	1.3	－	85.6918	160.165	74.4732	-91
1833	male		no	no	26.75	177/87	177	87	5.36	88.6	373	5.33	4.63	1.44	－	79	no	no	26.73	133/80	133	80	6.01	106.84	438	5.14	3.61	2.04	－				65
1834	male	69	yes	no	26.75	144/85	144	85	6.06	90.4	364	4.43	6.5	0.87	－	74	yes	no	25.8	153/79	153	79	5.53	109.32	479	5.04	6.82	1.24	－	94.6402	76.0036	-18.6365	115
1835	male	42	no	no	26.75	124/84	124	84	4.92	81.9	318	4.89	4.44	1.94	－	47	no	no	26.4	133/83	133	83	4	64.5	274	4.81	4.78	1.74	－	117.309	154.536	37.2267	-44
1836	male	43	yes	yes	26.75	132/85	132	85	5.43	97.2	393	4.94	5.08	2.03	0.30 1+	48	no	yes		159/94	159	94	3.8	75.7	381	6.31	5.75	2.89	+-	95.8118	127.853	32.0407	-12
1837	male	61	no	no	26.77	122/66	122	66	6.59	74	323	4.62	4.74	0.78	－	66	no	no	25.86	117/62	117	62	5.38	84.5	308	4.74	4.53	0.64	－	122.254	104.898	-17.3569	-15
1838	male	44	yes	yes	26.77	103/70	103	70	4.35	88	271	5.66	5.4	0.93	0.30 1+	49	yes	yes	25.4	100/65	100	65	4.6	85.58	338	5.75	5.04	1.15	+-	106.961	110.459	3.49794	67
1839	male	61	no	no	26.78	146/77	146	77	5.07	74	400	5.88	4.92	5.52	－	66	no	no	24.49	163/86	163	86	5.29	85.68	429	6.68	5.17	1.42	1+	122.254	103.232	-19.0223	29
1840	female	34	no	no	26.78	112/64	112	64	4.24	62.8	284	4.5	4.62	1.95	－	39	no	no	22.43	85/48	85	48	4.05	65.84	261	4.48	4.56	0.81	－	123.438	116.884	-6.55346	-23
1841	male	53	yes	yes	26.78	147/94	147	94	7.92	93.7	281	7.7	6.03	5.21	－	58	no	yes	24.11	114/80	114	80	5.59	97.52	371	6.42	6.37	2.87	+-	95.7998	91.4825	-4.31731	90
1842	male	66	no	no	26.78	161/77	161	77	5.75	82.3	248	8.99	4.16	1.1	0.30 1+	71	no	no	27.1	145/70	145	70	7.05	81.94	274	10.26	4.49	0.9	1+	106.424	106.964	0.53976	26
1843	male	37	no	no	26.78	118/76	118	76	5.5	97.3	438	4.87	5.44	3.14	－	42	no	no	20.9	119/78	119	78	6.9	85.17	525	5.89	7.17	2.83	+-	98.6627	115.049	16.3867	87
1844	male	45	no	yes	26.78	128/91	128	91	5.15	87.1	360	6.5	4.72	1.06	－	50	no	yes	26.12	140/102	140	102	4.71	84.54	393	9.84	5.72	1.4	+-	107.745	111.519	3.77384	33
1845	male	52	no	no	26.78	132/87	132	87	4.83	87.9	338	5.03	6.46	2.96	－	57	no	no	26.67	119/69	119	69	5.42	99.22	457	5.66	6.07	1.99	－	103.531	90.0235	-13.507	119
1846	male	64	no	no	26.78	134/86	134	86	4.85	88.2	359	5.02	5.54	1.05	－	69	no	no	26.75	128/73	128	73	4.78	82.55	374	5.34	3.98	0.64	－	98.8678	106.717	7.84932	15
1847	male	31	no	no	26.78	121/76	121	76	5.34	87.5	276	5.14	5.34	3.71	－	36	no	no	24.49	112/68	112	68	6.6	79.31	258	5.8	6.19	1.56	+-	115.6	129.482	13.8823	-18
1848	male	62	no	yes	26.79	125/74	125	74	6.61	100.7	373	5.21	3.51	0.69	－	67	no	yes		135/69	135	69	8.12	104.36	386	5.54	3.76	0.78	1+	85.3943	81.9476	-3.44663	13
1849	male	35	yes	no	26.79	130/72	130	72	5.7	94.2	375	5.58	5.59	1.35	－	40	no	no	24.26	129/74	129	74	3.75	97.87	398	5.43	5.97	1.12	－	103.581	99.1117	-4.46923	23
1850	male	43	yes	yes	26.79	113/66	113	66	6.88	88.2	277	7.13	6.29	1.73	0.30 1+	48	no	yes	26.42	115/68	115	68	5.3	62.5	252	6.99	5.8	1.25	+-	107.18	159.493	52.3122	-25
1851	male	44	no	no	26.79	137/81	137	81	4.43	86.7	422	4.56	4.88	2.3	－	49							4.3	80.9	496	5.37	5.63	2.77		108.814	117.865	9.05138	74
1852	male	32	yes	no	26.79	140/91	140	91	3.8	73.2	391	5.44	5.7	3.21	－	37	no	no	27.44	109/56	109	56	4.32	89.02	275	4.81	5.09	0.99	－	141.12	112.597	-28.5233	-116
1853	male	62	no	no	26.81	157/89	157	89	4.04	87.5	352	4.9	4.85	0.88	－	67	no	no	24.58	138/77	138	77	4.9	74.8	395	5.8	4.49	0.98	－	100.426	120.349	19.9226	43
1854	male	51	no	yes	26.81	108/63	108	63	6.01	87.6	495	5.26	5.44	2.15	－	56	no	yes	26.12	121/70	121	70	4.59	97.72	469	5.36	5.35	1.69	－	104.35	91.9819	-12.3684	-26
1855	male	71	no	no	26.81	150/67	150	67	3.84	83.8	425	4.74	6.48	2.03	－	76	no	no		145/82	145	82	3.41	86.05	281	5.22	4.41	1.25	1+	102.695	99.603	-3.09248	-144
1856	male	53	yes	yes	26.81	104/66	104	66	4.72	94.1	432	4.34	5.54	1.26	－	58	yes	yes		121/70	121	70	4.03	77.93	427	5.14	6.43	3.21	+-	95.33	118.502	23.1718	-5
1857	male	38	no	no	26.81	122/73	122	73	4.87	100.4	377	4.39	5.06	1.13	0.30 1+	43	no	no	25.59	118/64	118	64	4.7	93.98	401	5.64	5.85	1.42	－	94.6419	102.141	7.49937	24
1858	male	46	yes	no	26.81	104/66	104	66	6.6	94	331	6.72	2.93	0.9	－	51	yes	no	26.2	111/73	111	73	7.4	79.31	353	8.42	3.84	1.08	－	98.2315	119.513	21.2817	22
1859	female	28	no	no	26.81	176/88	176	88	4.59	66.8	284	6.49	5.78	3.27	－	33	no	no	22.89	117/70	117	70	5.1	52.63	290	5.72	6.15	1.1	－	119.569	157.437	37.8682	6
1860	male	50	no	no	26.81	124/82	124	82	4.64	107.8	355	6.35	3.74	1.69	－	55	yes	no	27.77	124/73	124	73	5.02	106.49	406	7.26	3.76	1.24	1+	82.4607	83.6325	1.17172	51
1861	male	59	yes	no	26.81	166/87	166	87	4.7	84	239	6.18	4.22	1	－	64	yes	no	25.82	152/67	152	67	4.9	87.42	330	6.11	4.54	0.91	－	106.336	101.55	-4.78603	91
1862	male	53	yes	no	26.81	113/70	113	70	5.49	84.7	300	5.14	5.38	1.69	－	58	no	no	26.12	102/60	102	60	3.73	92.22	333	6.01	5.55	1.44	－	107.64	97.5762	-10.064	33
1863	male	49	no	yes	26.83	122/75	122	75	3.97	69.4	294	5.78	6.32	1.8	－	54	yes	yes	27.74	117/68	117	68	4.1	81.49	368	7.33	5.09	1.34	－	137.639	114.355	-23.2838	74
1864	male	57	no	no	26.83	133/84	133	84	5.44	99.2	348	7.52	7.07	1.16	－	62	no	no		119/70	119	70	3.2	90.1	404	5.99	4.96	1.75	－	88.3819	98.7609	10.3791	56
1865	male	36	no	no	26.83	109/79	109	79	4.16	83.9	316	4.12	5.11	4.19	－	41	no	no	26.83	113/73	113	73	6.08	93.83	340	4.57	4.94	3.41	+-	117.714	103.459	-14.2553	24
1866	male	54	no	no	26.83	117/76	117	76	5.98	102.6	344	5.67	2.65	0.76	－	59	no	no	27.15	124/81	124	81	5.46	105.6	402	6.53	3.67	1.01	－	85.9489	83.1373	-2.81154	58
1867	female	36	no	no	26.84	105/67	105	67	4.9	72.8	269	4.18	5.18	0.9		41	no	no	26.71	112/58	112	58	3.3	79.6	269	4.73	5.04	0.6	－	102.886	92.8113	-10.0744	0
1868	female	60	no	no	26.84	135/81	135	81	4.09	70.2	236	5.41	5.58	1.08	－	65	no	no	24.84	154/75	154	75	5.14	67.03	238	5.26	5.23	0.81	－	96.7267	102.025	5.29786	2
1869	female	44	no	no	26.84	111/67	111	67	3.53	70.1	243	3.88	3.84	0.52	－	49	no	no	26.35	134/74	134	74	3.22	72.24	276	4.66	5.8	1.11	－	103.182	99.6629	-3.51922	33
1870	female	44	no	no	26.84	98/64	98	64	4.7	63.1	290	4.97	3.62	4.14		49							5.61	68.11	284	8.73	4.38	3.08	－	116.501	106.669	-9.832	-6
1871	male		no	no	26.85	137/77	137	77	5.68	92.3	325	6.89	3.45	0.92	－	86	yes	no	24.69	146/90	146	90	4.02	70	312	6.61	3.68	0.91	－				-13
1872	male	50	no	no	26.85	123/82	123	82	3.46	83.9	442	6.32	6.3	2.66	0.30 1+	55	no	no	26.45	152/94	152	94	3.1	91.6	322	9.08	6.47	1.72	+-	110.12	99.5089	-10.6116	-120
1873	male	65	no	no	26.85	121/78	121	78	4.73	77	389	5.62	5.07	1.06	－	70	no	no	23.05	114/59	114	59	5.76	88.83	319	6.06	4.37	1.05	－	115.279	97.7509	-17.5276	-70
1874	male	56	no	no	26.85	133/73	133	73	4.98	97	294	5.39	6.05	0.96	－	61	no	no	25.77	123/64	123	64	4.28	94.88	287	5.35	6.67	1.12	－	91.0256	93.3767	2.35111	-7
1875	female	34	no	no	26.85	133/95	133	95	3.93	88.3	292	5.63	4.7	1.2	1.50 3+	39	no	no	27.1	117/81	117	81	4.55	91.51	280	5.19	5.67	2.24	2+	83.302	79.9391	-3.36288	-12
1876	male	54	yes	yes	26.85	130/78	130	78	4.75	88.3	330	5.51	6.06	1.78	－	59	yes	no	27.78	140/75	140	75	6.73	104.79	378	5.35	5.6	1.64	－	102.203	83.8794	-18.3241	48
1877	female	25	no	no	26.85	144/81	144	81	4.59	81.2	225	11.41	5.67	5.46	－	33	no	no	20.57	133/63	133	63	4.9	72.2	237	4.93	4.84	0.71	－	97.673	111.854	14.1807	12
1878	male	50	yes	yes	26.86	115/70	115	70	4.7	89.5	356	5.21	5.39	1.44	－	55	no	yes	27.78	126/73	126	73	5.1	78.12	331	7.38	5.22	1.64	－	102.208	119.575	17.3672	-25
1879	male	52	no	yes	26.86	130/72	130	72	4.62	90.5	297	4.95	6	2.04	0.30 1+	57							4.48	85.07	304	5.19	7.15	1.02	－	100.106	107.515	7.40935	7
1880	male	58	yes	no	26.86	106/68	106	68	4.89	80.2	384	5.61	5.5	1.51	－	63	no	no	26.54	117/64	117	64	4.44	89.01	423	5.14	5.82	1.47	－	112.561	99.8049	-12.7559	39
1881	male	40	no	no	26.86	103/74	103	74	5.43	98.3	456	4.65	5.37	2.72	－	45	no	yes		108/68	108	68	5.3	98.7	500	6.26	6.97	2.84	1+	95.9744	95.5257	-0.448713	44
1882	male	73	no	no	26.88	118/67	118	67	4.21	103.8	322	5.64	4.08	1.65		78	no	no	24.22	138/66	138	66	7.27	127.83	498	6.16	5.79	1.84	－	79.769	62.7294	-17.0395	176
1883	male	43	no	yes	26.89	110/71	110	71	4.96	96	328		6.47	2.95	－	48							3.82	102.77	331	4.8	4.7	2.44	+-	97.1953	89.8447	-7.35059	3
1884	female	34	no	no	26.89	122/82	122	82	2.71	66.1	236	5.52	5.56	1.27	－	39	no	no	27.55	137/80	137	80	3.99	70.43	315	5.52	5.26	1.42	－	116.354	108.139	-8.21523	79
1885	female	36	no	no	26.89	130/77	130	77	3.67	73	311	5.06	5.74	3.36	－	41	no	no	21.09	95/60	95	60	3.5	68.3	228	4.8	5.75	1.49	－	102.56	110.747	8.18682	-83
1886	female	65	no	no	26.89	169/90	169	90	7.87	74	274	4.97	6.61	1.11	－	70							6.87	96.78	300	4.99	4.08	1.31	－	89.5508	65.7001	-23.8507	26
1887	male	41	yes	no	26.89	127/93	127	93	6.12	89.9	474	5.12	6.13	2.32	－	46	yes	yes	27.58	146/98	146	98	6.8	75.26	438	5.76	5.72	1.67	－	105.864	129.966	24.1025	-36
1888	female	66	no	no	26.9	182/72	182	72	5.1	77	346	7.26	6.69	1.55	－	71	no	no	26.11	137/72	137	72	4.14	72.83	400	10.22	6.39	3.1		85.272	90.9307	5.65872	54
1889	female	59	no	no	26.9	118/73	118	73	5.79	81.5	284	4.92	7.05	4.41	－	64	no	no	26.17	121/68	121	68	5.49	79.19	322	5.1	6.87	3.55	－	81.7006	84.457	2.75638	38
1890	female	48	no	no	26.9	128/79	128	79	5.16	73.1	320	6.63	6.42	1.95	－	53							5.34	67.73	327	6.82	6.08	2.55	－	96.5898	105.48	8.89031	7
1891	female	51	no	no	26.91	133/80	133	80	3.81	68.4	243	4.41	5.26	2.55	－	56	no	no	26.64	121/74	121	74	5.49	72.32	300	5.31	5.68	2.89	－	103.013	96.5969	-6.41625	57
1892	male	45	no	no	26.91	91/57	91	57	4.98	73.2	261	5.43	4.18	0.84	－	50	no	no	23.31	104/68	104	68	7.08	95.23	395	5.06	6.66	1.74	1+	131.684	97.2015	-34.4822	134
1893	male	69	no	no	26.93	135/73	135	73	5.05	92.3	319	4.78	4.22	1.35	－	74	yes	no	26.73	167/81	167	81	4.11	104.96	358	5.39	5.97	1.67	－	92.3955	79.6585	-12.737	39
1894	male	40	yes	no	26.93	133/87	133	87	3.76	76.4	336	4.29	4.57	1.17	－	45	yes	no	27.28	118/75	118	75	3.81	80.15	371	4.79	4.39	0.66	－	128.373	121.467	-6.90585	35
1895	male	23	yes	no	26.93	128/84	128	84	4.66	87.1	332	4.3	4.69	0.86	－	31	yes	no	21.55	105/53	105	53	5	85.7	498	5.21	3.72	1.13	－	123.472	125.803	2.33058	166
1896	male	44	yes	no	26.93	135/94	135	94	4.96	100.7	383	5.32	4.78	2.16	－	49	yes	no	26.26	108/68	108	68	8.2	90.74	485	5.92	5.2	2.23	－	91.551	103.243	11.6917	102
1897	female	71	no	no	26.95	126/63	126	63	4.91	83.8	294	5.75	5.93	2.97	－	76	no	no	25.15	119/57	119	57	4.59	83.77	342	6.15	5.28	3.72	－	76.2	76.2315	0.0314924	48
1898	female	56	no	no	26.95	135/86	135	86	5.44	70.1	261	5.43	5.22	1.06	－	61	no	no	23.26	126/68	126	68	4.57	88.95	274	4.89	3.89	1.06	－	98.2524	74.6427	-23.6097	13
1899	male	89	no	no	26.96	154/80	154	80	5.59	84.4	392	6.09	5.2	1.27	－	89	no	no		140/90	140	90	5.39	87.73	339	7.42	3.44	0.81	－	97.287	93.0381	-4.24885	-53
1900	male		no	no	26.96	189/67	189	67	7.26	126.5	363	5.04	6.54	2.94	－	93	no	no	21.97	140/76	140	76	7.29	92.49	350	4.2	3.62	0.55	－				-13
1901	female	55	no	no	26.96	139/94	139	94	5.65	68.1	297	5.38	5.36	1.66	－	60	no	no	25.51	137/82	137	82	5	60.32	295	5.49	6.26	1.51	－	101.962	117.284	15.3217	-2
1902	male	40	yes	no	26.96	150/103	150	103	4.32	88.7	456	5.77	5.43	4.16	－	46	no	no	25.95	133/80	133	80	3.57	89.6	412	5.37	5.43	1.8	－	108.058	106.807	-1.25159	-44
1903	male	57	yes	no	26.96	160/102	160	102	3.69	75.2	377	7.33	5.44	1.58	－	62	no	no	25.16	146/96	146	96	3.7	54.41	358	10.02	4.69	1.48	－	121.67	176.752	55.0824	-19
1904	male		no	no	26.96	101/54	101	54	5.93	90.4	367	4.7	4.52	0.72	－	50	yes	no		122/80	122	80	6.34	101.86	438	6.65	3.83	1.56	+-				71
1905	male	56	no	no	26.96	143/90	143	90	3.99	85.2	471	5.66	6.16	2.64	－	61	no	no	27.66	142/91	142	91	5.83	80.89	379	5.98	6.22	3.27	+-	105.723	112.25	6.52696	-92
1906	male	68	no	yes	26.99	167/91	167	91	6.85	88.2	319	5.85	5.07	0.71	－	73	no	yes	26.18	140/75	140	75	7.12	93.06	358	6.32	4.95	0.55	－	97.6585	91.797	-5.86155	39
1907	male	55	no	no	26.99	120/74	120	74	5.88	81.6	452	6.13	6.54	1.22	－	60	no	no	22.76	121/72	121	72	3.48	80.7	320	6.9	6.79	2.02	+-	111.531	112.968	1.43662	-132
1908	male	52	no	no	26.99	115/74	115	74	6.52	82.6	389	5.22	5.37	2.96	－	57	no	no	26.99	138/80	138	80	6.5	86.49	361	4.79	4.83	1.2	－	111.234	105.481	-5.75307	-28
1909	male	46	no	yes	26.99	116/76	116	76	5.53	86.4	403	5.03	5.19	2.22	－	51	no	yes	27.64	116/71	116	71	4.34	91.41	372	5.33	5.69	1.42	－	108.269	101.45	-6.81848	-31
1910	male	54	no	yes	26.99	114/75	114	75	6.07	83.2	416	7	5.86	3.16	－	59	no	yes	26.3	107/59	107	59	4.22	76.6	317	4.9	4.61	1.64	－	109.467	120.422	10.9549	-99
1911	female	75	no	no	26.99	115/62	115	62	4.01	60.2	375	5.01	4.44	0.98	－	80	no	no	26.31	108/61	108	61	4.15	55.67	284	5.1	4.28	1.23	－	110.38	120.809	10.4286	-91
1912	male	29	yes	no	26.99	114/70	114	70	3.83	98.5	484	4.65	5.83	1.34	－	34	no	no	26.99	128/68	128	68	3.02	90.71	473	4.79	6.33	1.43	－	102.209	112.403	10.1946	-11
1913	male	42	yes	no	26.99	130/86	130	86	5.76	87.2	393	5.44	4.87	2.21	－	47	no	no	26.3	122/83	122	83	5.91	114.46	515	5.73	5.39	1.72	－	109.12	79.7213	-29.3988	122
1914	male	37	no	no	26.99	127/57	127	57	4.44	96.9	436	4.88	5.44	1.36	－	42	no	no	26.3	110/59	110	59	4.8	98.87	440	5.13	5.33	1.77	－	99.1328	96.8569	-2.27591	4
1915	male	38	no	yes	26.99	118/73	118	73	6.44	111.1	513	4.6	5.11	0.94	－	43	no	yes	27.31	141/83	141	83	5.57	110.56	478	4.65	5.97	1.32	－	84.2035	84.6783	0.474782	-35
1916	male	62	yes	yes	26.99	118/57	118	57	6.11	96.2	414	5.4	4.08	1.57	－	66	no	no	26.06	143/78	143	78	6.7	112.9	459	7.51	4.02	1.13	－	90.0203	74.8369	-15.1834	45
1917	male	72	no	no	27.01	109/64	109	64	5.63	76.6	346	4.56	4.57	1.07	－	77	no	no	25.69	167/80	167	80	6.1	88.06	453	6.15	5.33	0.81	－	113.59	96.709	-16.8814	107
1918	female	59	no	no	27.01	154/88	154	88	4.72	69.9	296	5.08	5.6	1.25	－	64	no	no	25.53	143/83	143	83	5.3	73.82	344	4.92	6.32	1.11	－	97.5381	91.5858	-5.95231	48
1919	male	67	no	yes	27.02	111/67	111	67	6.11	84.3	269	7.11	5.6	2.06	－	72	no	yes	25.31	138/73	138	73	4.21	81.63	227	9.3	5.45	1.04	+-	103.201	107.106	3.9051	-42
1920	male	55	no	yes	27.02	142/102	142	102	5.3	108	300	5.12	5.49	2.01	－	60	no	yes	27.28	142/92	142	92	5.34	106.42	333	6.75	5.81	2.5	+-	80.7078	82.0922	1.38436	33
1921	male	47	yes	yes	27.02	121/78	121	78	5.02	98	347	5.38	5.35	0.96	－	52	yes	yes	25.69	108/78	108	78	4.61	95.5	372	5.86	5.93	0.9	－	93.2115	96.033	2.8215	25
1922	male	53	yes	yes	27.02	143/80	143	80	5.8	78.3	292	4.75	4.24	1.32	－	58	yes	yes	27.68	143/72	143	72	5.74	73.58	284	5.22	4.62	1.07	－	117.856	126.623	8.76681	-8
1923	male	52	yes	no	27.04	130/72	130	72	4.68	82.1	332	5.2	4.12	0.89	－	57	yes	no	27.38	135/77	135	77	6.8	72.05	407	5.79	4.31	1.31	－	112.016	130.233	18.2174	75
1924	male	39			27.04	98/60	98	60	5.97	96	332	4.79	3.94	1.26	－	44	yes	yes	25.69	123/81	123	81	5.38	90.14	380	4.88	5.1	4.15	－	99.1409	106.615	7.47427	48
1925	male	42	no	no	27.04	115/76	115	76	5.53	78.3	445	5.47	5.42	2.29	－	47	no	no	25.69	119/79	119	79	4.28	79.38	462	5.13	6.38	1.56	－	123.555	121.617	-1.93785	17
1926	male	27	no	no	27.04	119/66	119	66	4.99	94.6	365	5	4.23	0.88	－	32	no	no	26.42	97/67	97	67	5.2	92.4	439	5.94	3.87	0.89	－	108.651	111.642	2.99076	74
1927	male	42	no	yes	27.04	139/80	139	80	3.75	86.8	284	9.32	5.13	3.95	－	47	no	no	25.35	102/62	102	62	3.64	86.06	412	8.23	6.25	2	+-	109.701	110.79	1.08926	128
1928	male	52	no	yes	27.04	121/74	121	74	5.3	82.6	327	4.47	3.95	1.57	－	57	yes	yes	24.01	137/87	137	87	5.6	90.7	338	5.19	4.8	0.63	+-	111.234	99.8511	-11.3827	11
1929	male	53	no	no	27.04	137/77	137	77	5.19	85	363	5.14	4.54	1.98	－	58	no	no		142/78	142	78	5.26	86.43	323	6.77	5.23	2.85	－	107.202	105.158	-2.0442	-40
1930	male	76	yes	no	27.05	123/67	123	67	5.29	79.4	318	5.53	6.61	0.77	－	81	no	no		130/59	130	59	12.95	142.64	556	5.43	4.85	0.8	－	107.791	54.8252	-52.9657	238
1931	female	52	no	no	27.05	114/76	114	76	5.73	75.1	398	5.23	4.77	3.18	－	57	no	no	25.59	132/82	132	82	4.63	68.15	394	4.9	4.97	3.34	－	92.1185	103.042	10.9238	-4
1932	male	70	no	no	27.05	157/77	157	77	4.36	76.4	275	7.59	5.62	2.02	－	75	no	no	27.01	196/107	196	107	12.92	202.1	514	5.73	3.7	2.17	3+	114.587	37.2908	-77.2962	239
1933	male	52	yes	no	27.05	117/72	117	72	5.06	73.9	422	6.3	5.8	3.94	－	57	yes	no		106/65	106	65	5.58	69.66	396	6.87	5.69	1.54	－	126.478	135.403	8.92485	-26
1934	male	40	no	no	27.06	126/76	126	76	4.61	85.8	343	4.68	4.11	2.64	－	45	yes	no		113/70	113	70	4.8	93.2	347	4.93	3.93	2.28	－	112.284	102.06	-10.2238	4
1935	male	41	yes	yes	27.06	139/90	139	90	5.98	85.8	387	5.12	6.03	4.38	－	46	no	yes	26.06	137/85	137	85	6	97.54	413	5.72	6.1	1.89	－	111.723	96.3536	-15.3689	26
1936	male	41	no	no	27.06	110/72	110	72	5.66	85.8	435	4.78	6.01	2.63	－	46	no	no	27.06	109/73	109	73	5.84	88.1	430	4.87	5.56	2.17	－	111.723	108.363	-3.35906	-5
1937	female	41	no	no	27.06	117/78	117	78	5.97	73.9	292		8.33	2.28	－	46	no	no		136/84	136	84	5.75	71.6	343	5.61	7.52	1.43	－	98.4857	102.146	3.6598	51
1938	male	48	no	no	27.06	162/95	162	95	4.87	96.5	392	5.3	5.37	1.57	－	53	no	no		134/86	134	86	7.37	97.89	412	5.51	5.73	1.75	+-	94.4808	92.9343	-1.5465	20
1939	male	42	no	no	27.06	124/87	124	87	6.79	99	430	5.04	7.36	1.22	0.30 1+	47							5.05	100.52	356	5.05	5.68	0.89	－	94.2535	92.6107	-1.64281	-74
1940	male	68	no	no	27.06	138/86	138	86	6.42	94.1	361	5.27	6.39	1.01	－	73	no	no	25.26	156/68	156	68	5.1	89.1	335	10.25	5.3	1.59	－	90.6272	96.521	5.89387	-26
1941	male	49	no	no	27.06	116/72	116	72	5.23	90.8	372	4.69	5.45	1.22	－	54	no	no		110/66	110	66	4.15	105.16	387	4.57	5.9	1.52	－	100.934	85.203	-15.7314	15
1942	male	49	no	yes	27.06	124/84	124	84	4.51	76.2	373	5.89	6.07	1.94	－	54	no	yes	27.68	138/90	138	90	4.7	67.77	390	8.32	7.78	3.29	－	123.565	141.466	17.9017	17
1943	male	42	yes	yes	27.08	126/72	126	72	4.88	114.2	335	5.57	4.79	1.04	－	47	yes	yes	26.42	111/75	111	75	5.5	93.9	353	5.9	4.16	0.94	－	79.9307	100.185	20.2547	18
1944	male	53	yes	no	27.08	139/81	139	81	5.35	89.2	331	5.11	5.31	0.91	－	58	yes	no	27.08	136/90	136	90	5.12	89.45	368	5.28	4.76	1.06	－	101.398	101.071	-0.326966	37
1945	male	46	yes	yes	27.08	171/87	171	87	2.99	76.8	396	6.26	4.92	1.46	－	51	no	no	26.12	147/75	147	75	3.74	75.97	396	6.17	4.92	0.91	－	124.032	125.597	1.56509	0
1946	male	38	no	no	27.08	119/66	119	66	5.05	90.2	308	5.68	5.73	1.47	－	43	no	no		125/82	125	82	5.4	66.12	348	5.78	7.59	4.2	+-	107.097	153.257	46.1603	40
1947	male		yes	no	27.08	125/81	125	81	4.52	91.9	318	6.56	5.48	1.34	－	58	yes	no	26.73	119/78	119	78	5	63.91	333	8.66	5.38	1.05	+-				15
1948	male	78	no	no	27.1	152/85	152	85	6.7	96.4	518	5.38	5.78	1.75	－	78	no	no		138/90	138	90	6.7	99.9	445	5.78	4.81	1.83	－	85.7156	82.2596	-3.45608	-73
1949	male	59	no	no	27.1	119/80	119	80	6.22	94.6	385	5.51	4.93	1.98	－	64	no	no	24.86	132/82	132	82	4.29	103.43	407	5.3	4.36	1.28	－	92.7083	83.6364	-9.07199	22
1950	male	66	no	no	27.1	115/74	115	74	4.58	86.1	286	7.78	5.41	1.79	－	71	no	no	23.51	147/79	147	79	6.07	114.76	308	7.8	5.19	0.78	－	101.023	72.5128	-28.51	22
1951	male	60	yes	no	27.1	141/84	141	84	7.07	91.6	377	6.3	6.91	1.6	－	65	no	no	26.42	153/84	153	84	5	86.1	385	7.57	6.4	2.14	+-	95.8933	102.996	7.10309	8
1952	male	61	no	no	27.1	124/70	124	70	4.75	94.6	357	6.31	4.04	0.69	－	66	no	no	25.47	122/70	122	70	4.3	77.79	330	12.14	5.23	0.89	－	92.0831	115.407	23.3239	-27
1953	male	53	no	yes	27.1	138/78	138	78	3.95	92.4	311	5.64	7.97	2.2	－	58	no	no	27.43	132/79	132	79	6.54	98.41	420	6.51	6.82	1.87	－	97.3569	90.5284	-6.82848	109
1954	male	54	yes	no	27.1	159/95	159	95	4.9	93.1	476	5.52	6.89	1.8	－	59	yes	no	20.24	160/100	160	100	4.48	99.29	485	5.67	6.67	2.78	－	96.1471	89.2638	-6.88334	9
1955	female	45	no	no	27.1	122/67	122	67	4.69	70.9	259	5.14	4.48	1.18	－	50	no	no		117/72	117	72	3.69	76.44	281	5.81	4.99	1.22	－	101.376	92.9458	-8.43042	22
1956	male	64	yes	yes	27.1	155/80	155	80	7.12	101	385	8.06	5.54	3.25	－	69	yes	yes	27.44	151/71	151	71	6.24	115.09	426	8.66	4.34	2.2	－	84.5549	72.7258	-11.8291	41
1957	male	44	yes	yes	27.1	130/67	130	67	6.31	88.2	494	5.49	5.67	4.12	－	49	yes	yes	24.21	110/60	110	60	4.65	91.43	368	5.72	5.13	1.38	－	106.681	102.344	-4.33724	-126
1958	female	43	no	no	27.1	107/67	107	67	3.61	70	259	4.99	5.69	1.67	－	48	no	no		99/58	99	58	3.53	85.68	329	5.43	4.92	2.07	－	103.836	82.2332	-21.6026	70
1959	male	37	yes	yes	27.12	106/63	106	63	4.31	103.6	376	4.88	3.76	1.12	－	42	yes	yes		110/66	110	66	4.4	103.96	360	5.25	3.61	0.91	+-	91.772	91.4053	-0.366637	-16
1960	male	52	yes	yes	27.12	122/79	122	79	6.85	92.2	365	5.64	5.41	1.45	－	57	no	no	26.47	127/82	127	82	5.24	91.36	369	5.04	4.95	1.46	－	97.9788	99.0191	1.04032	4
1961	male	56	no	no	27.12	128/81	128	81	7.61	99.3	345	4.84	4.49	3.13	0.30 1+	61	no	no	25.83	152/84	152	84	10.96	159.81	462	4.41	4.55	2.26	1+	88.5969	51.161	-37.4359	117
1962	male	38	no	no	27.12	120/84	120	84	6.3	77	385		5.71	1.25	－	43	no	no		126/85	126	85	5.95	70.75	405	5.04	5.16	1.25	－	128.551	141.742	13.1919	20
1963	male	49	no	no	27.12	132/81	132	81	4.83	89	404	8.04	6.3	3.23	－	54							4.65	88.68	380	8.64	6.57	1.55	－	103.294	103.724	0.430254	-24
1964	male	37	no	no	27.12	109/68	109	68	5.12	82.8	334	4.45	2.71	0.81	－	42	no	no	22.68	106/68	106	68	5	104	319	5.35	5.87	1.57	－	118.858	91.3648	-27.4932	-15
1965	male	41	yes	no	27.12	110/66	110	66	6.38	92.7	380	4.87	4.08	1.18	0.30 1+	46	yes	no	27.08	123/81	123	81	5.31	99.83	396	5.03	4.37	1.15	－	102.182	93.8075	-8.3746	16
1966	male	49	no	no	27.14	111/68	111	68	5.76	109.8	440	5.06	4.82	2.59	－	54							5.53	112.73	498	5.19	4.27	1.37	+-	81.0616	78.6352	-2.42646	58
1967	male	41	yes	yes	27.14	142/83	142	83	5.32	85.5	415	5.31	4.74	3.01	－	48	no	yes	25.22	118/66	118	66	4.9	70.95	386	6.17	6.12	1.34	－	112.175	139.119	26.9438	-29
1968	male	55	no	yes	27.14	129/76	129	76	4.1	88.4	370	5.29	5.84	0.92	－	60	no	yes	27.18	114/70	114	70	5.69	91.08	367	5.6	5.68	1.72	－	101.691	98.2454	-3.44512	-3
1969	male	35	yes	yes	27.14	110/65	110	65	4.16	87	283	4.54	5.88	1.4	－	40	yes	yes		117/74	117	74	4.73	91.33	346	4.77	5.73	1.16	－	113.535	107.346	-6.1887	63
1970	male	80	no	no	27.14	138/89	138	89	4.59	69.5	322	4.34	4.14	1.18	－	85	no	no	23.53	141/62	141	62	5.53	87.11	342	5.54	3.83	3.71	－	124.395	95.8549	-28.5399	20
1971	male	38	no	yes	27.15	117/82	117	82	7.22	93.7	374		5.77	1.39	－	43							5.22	92.11	356	4.77	4.76	1.31	－	102.494	104.538	2.0444	-18
1972	male	32	no	yes	27.15	108/64	108	64	5.68	84.1	443	5.01	4.36	0.91	－	37	no	yes	24.8	110/74	110	74	5.8	92.9	277	5.08	4.72	0.87	－	120.232	107.188	-13.0444	-166
1973	male	33	yes	yes	27.15	124/75	124	75	4.93	107.2	533	4.68	5.59	1.39	－	38	no	yes	27.15	130/82	130	82	3.71	119.23	678	5.36	6.3	2.36	－	90.2978	79.868	-10.4298	145
1974	male	51	no	no	27.16	136/89	136	89	4.81	96.7	409	5.35	5.04	1.78	－	56	no	no		136/90	136	90	2.98	103.16	447	4.77	4.79	1.82	+-	93.1025	86.4075	-6.695	38
1975	male	42	no	no	27.17	130/73	130	73	4.35	87.6	346	4.77	6.55	2.03	－	47	no	no	27.47	121/79	121	79	4.8	106.4	408	5.57	6.95	2.8	－	108.545	86.7301	-21.8151	62
1976	male	40	no	no	27.17	121/71	121	71	5.51	95	352	6.77	5.27	2.82	－	45	no	no	26.26	126/71	126	71	4.46	98.9	356	7.08	5.58	2.46	－	99.8318	95.3028	-4.52905	4
1977	male	49	no	yes	27.17	130/74	130	74	4.34	77.3	277	4.89	5.76	4.2		54	no	yes	24.49	104/69	104	69	5.52	96.34	359	4.95	5.19	1.17	－	121.538	94.2665	-27.2712	82
1978	male	32	yes	no	27.17	124/69	124	69	4.05	91.3	331	4.5	5.94	1.77	－	37	no	no	27.78	124/57	124	57	4.75	102.15	411	5.21	5.62	1	－	109.358	96.0669	-13.2914	80
1979	male	49	yes	yes	27.17	136/80	136	80	4.94	91.1	389	6.79	4.87	1.15	－	54	no	no	26.25	126/69	126	69	4.71	78.54	399	8.31	4.13	1.2	－	100.551	119.326	18.7752	10
1980	male	44	no	yes	27.17	116/79	116	79	3.43	93.1	369	5.19	5.41	3.13	－	49	no	yes	26.87	109/72	109	72	4.6	70	372	5.31	5.36	2.66	－	100.229	139.289	39.0603	3
1981	male	38	yes	no	27.17	114/78	114	78	3.62	84.5	337	4.42	3.14	0.57	－	43	yes	no		110/68	110	68	4.71	96.47	466	4.75	3.34	1.24	－	115.476	99.105	-16.371	129
1982	male	28	no	yes	27.17	145/75	145	75	5	93.7	461	5.05	4.89	1.73	－	33	no	yes		134/77	134	77	5.7	101.3	564	5.53	5.13	1.73	－	109.048	99.663	-9.38551	103
1983	male	72	no	no	27.18	153/83	153	83	7.29	88.6	311	5.44	5.33	0.7	－	77	no	no	25.65	142/68	142	68	7.64	89.14	316	6.53	5.34	0.72	－	96.0292	95.3582	-0.671007	5
1984	male	47	yes	no	27.18	137/93	137	93	5.72	93	323	4.33	6.3	1.43	－	50	no	no	27.77	136/82	136	82	6.6	93.4	647	5.74	6.01	3.35	－	99.0182	98.529	-0.489205	324
1985	male	59	yes	no	27.18	135/83	135	83	6.39	87	299	5.68	5.99	1.38	－	64	no	no	26.31	124/76	124	76	6.6	94.47	387	5.6	5.46	0.89	+-	102.116	92.8556	-9.25999	88
1986	male	62	yes	no	27.18	137/86	137	86	5.19	98	369	5.18	4.9	0.73	－	67	yes	no	27.18	146/92	146	92	4.67	112.24	428	5.28	4.65	0.77	－	88.115	75.345	-12.77	59
1987	male	65	no	no	27.18	112/60	112	60	4.9	80.2	402	5.1	4.78	3.52	－	70	no	no	25.59	144/72	144	72	5.27	97.92	347	4.54	4.77	2.18	－	109.987	87.3561	-22.631	-55
1988	male	50	no	no	27.18	130/91	130	91	3.89	101	337	4.58	4.85	1.99	－	55	no	no	27.18	130/82	130	82	5.22	115.77	425	4.29	4.18	1.52	+-	88.9001	75.945	-12.9551	88
1989	female	74	no	no	27.19	172/94	172	94	6.88	109.3	280	7.16	6.25	1.42		79	no	no		153/97	153	97	6.4	87.35	348	7.39	6.44	1.35	－	55.6112	72.0299	16.4187	68
1990	female	72	no	no	27.22	129/71	129	71	6.33	66.2	338	4.37	4.52	1.39	－	77	no	no		132/78	132	78	4.97	73.82	313	4.7	5.23	0.92	－	99.7414	87.9575	-11.7839	-25
1991	male	53	no	no	27.22	129/81	129	81	4.31	90.2	408	4.96	7.4	1.66	－	58	no	no	24.8	110/70	110	70	3.87	96.69	344	4.75	7.19	1.13	+-	100.102	92.3893	-7.71291	-64
1992	male	56	no	no	27.22	114/63	114	63	3.63	89	388	5	4.08	0.98	－	61	no	no	25.1	108/66	108	66	3.78	89.94	378	5.34	4.23	0.8	+-	100.531	99.3199	-1.21152	-10
1993	female	48	no	no	27.22	132/92	132	92	4.74	70.8	336	4.82	5.3	1.95	－	53	yes	no	26.53	150/89	150	89	5.3	64.6	344	5.63	6.09	1.8	－	100.22	111.4	11.1798	8
1994	male	53	no	yes	27.22	145/86	145	86	6.27	93.1	345	5.25	7.43	1.96	－	58	no	yes	26.13	119/65	119	65	6.36	94.95	404	5.47	4.21	1.24	－	96.5127	94.3459	-2.16676	59
1995	female		no	no	27.24	149/53	149	53	6.31	71.8	282	4.98	5.77	1.79	－		no	no	27.12	131/70	131	70	4.57	66.8	326	5.63	5.15	1.35	－				44
1996	male	44	no	no	27.25	159/86	159	86	6.13	112.9	334	5.38	7.98	1.87	－	49	no	no	27.25	132/75	132	75	4.5	85.76	283	6.26	7.56	2.23	－	80.2325	110.192	29.9591	-51
1997	male	40	no	no	27.25	139/88	139	88	5.35	87.7	431	5.63	5.26	3.94	－	45	no	no	26.57	160/90	160	90	4.59	89.35	549	5.58	8.26	15.52	－	109.481	107.152	-2.32978	118
1998	male	56	no	no	27.28	163/85	163	85	3.91	84.1	295	7.12	6.79	2.35	－	60	no	no	26.57	146/78	146	78	4.2	85.15	387	6.38	4.23	0.57	－	107.321	105.795	-1.52574	92
1999	male	64	yes	no	27.31	149/86	149	86	4.42	88.7	335	9.06	6.83	4.01	－	69	yes	no		143/77	143	77	4.1	87.3	322	10.09	6.59	3.49	－	98.2249	100.045	1.82001	-13
[truncated: 790 more rows]
